# Supplementary material for: Mapping in an apple (Malus x domestica) F1 segregating population based on physical clustering of differentially expressed genes
Source: BMC Genomics. 2014 Apr 4;15:261. doi: 10.1186/1471-2164-15-261 (PMC4051173; doi:10.1186/1471-2164-15-261)
Supplement: Additional file 1: Table S1 — Transcripts identified as having expression patterns associated with powdery mildew resistance, woolly apple aphid resistance, and the gene expression marker traits analyzed in a segregating F1 population from an ‘Ottawa3’ × ‘Robusta 5’ cross. Table S2. Correlation between Microarray Gene Expression Values for WAA resistance differentially expressed genes APPLE0FR00068101, and associated features APPLE00R00024612, APPLE0F000011491, APPLE0F000050102. Table S3. Correlation between Relative Gene Expression values (Target Gene/Actin Reference Gene) in qPCR Basic Relative Quantification outputs for the following targets: APPLE24612, APPLE50102, APPLE11491 and WAA resistance differentially expressed gene APPLE68101. Table S4. Individual probe data and SNP counts for transcripts in the region 29.0 to 30.2 Mb on Chromosome 12. Table S5. qPCR conditions and primers for gene expression validation. [file 1471-2164-15-261-S1.XLSX]

## Sheet: Table S1
Table S1: Transcripts identified as having expression patterns associated with powdery mildew resistance, woolly apple aphid resistance, and the gene expression marker traits analyzed in a segregating F1 population from an 'Ottawa3' × 'Robusta 5' cross.
Transcripts identified as having expression patterns associated with Powdery Mildew resistance in a segregating F1 population from an 'Ottawa3' X 'Robusta 5' cross
	Seq_ID	Delta Expression* (Res - Sus)	q value	Malus Contig BLAST Hit	evalue	Chromosome	Position (Mb)★	BLAST Hit	evalue	Predicted Annotation		GDR CDS Blast Hit	CDS Start Position	CDS Stop Position	evalue	Seq_ID Start Position	Seq_ID Stop Position
1	APPLE0F000059353†	0.741579	0.0263231	MDC012092.687	1e-173	5	15.4975	At5g01310	2e-07	basic helix-loop-helix (bHLH) family protein contains Pfam profile: PF00010		MDP0000313836	15494672	15500568	2e-27	15494751	15494837
2	APPLE0FR00047019	-1.49421	0.0128678	MDC004974.297	0	10	27.1675	No BLAST Hits Found				MDP0000275389	27168297	27181451	5e-19	27169636	27169683
3	APPLE0FR00030459	-0.552105	0.0280279	MDC018211.418	1e-90	11	13.9927	gb|AAL58236|AC084762_10	0.006	putative far-red impaired response protein [Oryza sativa]
4	APPLE0F000058978	0.558947	0.0133807	MDC006524.418	7e-51	11	25.5333	At1g27170	1e-05	disease resistance protein (TIR-NBS-LRR class), putative domain signature		MDP0000840525	25549135	25551757	4e-86	25549553	25549776
5	APPLE0FR00044992	-0.350526	0.0461752	MDC021221.285	1e-85	12	18.9379	No BLAST Hits Found		5' UTR for amino acyl transferase activity. Contig BLAST Hit is MDC021221.285 at 1e-85
6	APPLE0F000015813	-0.554737	0.0128678	MDC020309.410	7e-52	12	19.3244	At5g02540	6e-56	short-chain dehydrogenase/reductase (SDR) family protein contains INTERPRO family IPR002198		MDP0000891540	19083918	19084570	1e-127	19083928	19084184
7	APPLE0F000001444	-0.553158	0.00806323	MDC010597.451	0	12	23.2435	At3g09030	4e-05	potassium channel tetramerisation domain-containing protein contains Pfam profile PF02214		MDP0000381669	23245870	23247306	1e-69	23247175	23247307
8	APPLE0FR00037713	-0.818421	0.0165547	MDC021098.161	0	12	23.5086	No BLAST Hits Found		possible glycoside hydrolase		MDP0000218204	23516995	23518916	1e-133	23517928	23518168
9	APPLE0F000016461	0.325263	0.0128678	MDC001938.330	0	12	26.6018	At2g28330	3e-08	expressed protein		MDP0000573591	26607427	26608158	0.0	26607578	26608135
10	APPLE0F000004849	-0.837368	0.023364	MDC011583.315	0	12	27.0923	At3g05890	2e-08	hydrophobic protein (RCI2B) / low temperature and salt responsive protein (LTI6B)		MDP0000331387	27094240	27094420	8e-25	27094246	27094352
11	APPLE0F000054055	-0.601579	0.0145669	MDC015856.337	1e-102	12	28.0901	At1g56220	5e-23	dormancy/auxin associated family protein similar to Auxin-repressed 12.5 kDa protein (Swiss-Prot:Q05349)		MDP0000319679	28113655	28116534	1e-177	28114042	28114478
12	APPLE0F000013256	-2.25211	0.0664107	MDC017578.59	0	12	28.3465	At5g27670	1e-33	histone H2A, putative similar to histone H2A Lycopersicon esculentum SP|P25469		MDP0000935120	28352248	28352797	0.0	28352249	28352695
13	APPLE0F000001606	1.72105	2.01561e-12	MDC016172.153	0	12	28.7546	At1g08980	5e-56	amidase family protein similar to component of chloroplast outer membrane translocon Toc64		MDP0000302761	28758202	28761351	0.0	28758911	28759350
14	APPLE0FR00048809	1.84526	7.71041e-12	MDC002462.99	6e-21	12	28.7546	ref|XP_471056|	0.1	OSJNBa0020P07.1 [Oryza sativa (japonica cultivar-group)] emb|CAE01284.1|		MDP0000302761	28758202	28761351	7e-12	28759304	28759350
15	APPLE0F000002331	-0.591579	0.0128678	MDC016716.178	1e-131	12	29.7339	At1g54570	1e-77	esterase/lipase/thioesterase family protein contains Interpro entry IPR000379		MDP0000214500	29736194	29739150	0.0	29736838	29737549
16	APPLE0F000025011	0.772632	1.53455e-05	MDC015374.162	6e-70	12	30.1153	At1g60690	3e-23	aldo/keto reductase family protein contains Pfam profile PF00248: oxidoreductase		MDP0000306110	30115339	30119720	1e-126	30115599	30116072
17	APPLE0F000052120	-0.790526	9.71605e-06	MDC011503.301	1e-90	12	30.1344	At1g60710	2e-69	aldo/keto reductase family protein contains Pfam profile PF00248: oxidoreductase,		MDP0000303062	96875740	96878267	1e-168	96876122	96876443
18	APPLE0F000021822	2.35421	2.37426e-09	MDC011503.301	1e-71	12	30.1344	At1g60690	6e-48	aldo/keto reductase family protein contains Pfam profile PF00248: oxidoreductase		MDP0000230504	30129630	30133604	2e-42	30129836	30130372
19	APPLE0F000001330	-0.839474	0.00353263	MDC015374.161	1e-107	12	30.1425	At1g60690	7e-74	aldo/keto reductase family protein contains Pfam profile PF00248: oxidoreductase		MDP0000300444	30157554	30160258	0.0	30157711	30158304
20	APPLE0F000026140	-0.673158	0.00806323	MDC001112.153	1e-130	12	30.1855	At5g28770	4e-26	bZIP transcription factor family protein similar to seed storage protein opaque-2(bZIP family)		MDP0000270365	30191422	30194800	0.0	30192140	30192609
21	APPLE0F000027353	-0.717895	0.00353263	MDC010137.204	1e-169	12	30.7221	At3g04460	2e-05	Pex2/Pex12 N-terminal domain-containing protein similar to SP|O00623 Peroxisome assembly protein 12		MDP0000286649	30761563	30764285	3e-85	30762331	30762517
22	APPLE0F000002620	0.820526	0.000198829	MDC012984.227	1e-152	12	30.8634	At5g37360	1e-96	expressed protein		MDP0000337790	30863936	30866490	0.0	30863937	30864864
23	APPLE0F000004618	0.713158	0.00117501	MDC003837.156	1e-163	12	30.9729	At2g38430	3e-11	expressed protein		MDP0000150022	31006774	31009681	1e-93	31007765	31007997
24	APPLE0F000004776	0.477895	0.00155294	MDC018359.70	1e-148	12	31.0429	At2g38430	6e-46	expressed protein unintegrated, but has a lipocalin domain		MDP0000207391	31066826	31069269	0.0	31067526	31068002
25	APPLE0F000002243	-0.49	0.0133807	MDC018666.236	0	12	31.087	At2g02240	1e-33	F-box family protein / SKP1 interacting partner 3-related		MDP0000321902	31087568	31089613	5e-78	31087569	31087811
26	APPLE0F000016759	1.4	1.13129e-06	MDC014107.424	0	12	31.1562	At2g30390	3e-30	ferrochelatase II identical to Swiss-Prot:O04921 ferrochelatase II, chloroplast precursor (EC 4.99.1.1)		MDP0000770759	31191837	31195266	1e-126	31193128	31193355
27	APPLE0F000017753	-0.555789	0.023364	MDC001897.515	1e-137	12	31.157	At5g38990	7e-09	protein kinase family protein contains protein kinase domain, Pfam:PF00069		MDP0000195397	31145998	31147134	1e-138	31146017	31146292
28	APPLE0F000012301	-0.656842	0.00353263	MDC022119.74	0	12	31.4725	At1g65290	3e-44	acyl carrier family protein / ACP family protein similar to SP|P53665		MDP0000608278	31487710	31489389	0.0	31487711	31488112
29	APPLE0F000055730	-0.482632	0.023364	MDC013308.308	0	13	15.7981	At3g51830	7e-24	phosphoinositide phosphatase family protein contains similarity to phosphoinositide phosphatase SAC1		MDP0000149401	15843846	15851633	9e-52	15844013	15844119
30	APPLE0FR00035938	0.63	0.0664107	MDC018304.133	0	13	7.12124	No BLAST Hits Found				MDP0000149401	15843846	15851633	4e-29	15844285	15844349
Transcripts identified as having expression patterns associated with Woolly Apple Aphid resistance in a segregating F1 population from an 'Ottawa3' X 'Robusta 5' cross
	Seq_ID	Delta Expression* (Res - Sus)	q value	Malus Contig BLAST Hit	evalue	Chromosome	Position (Mb)★	BLAST Hit	evalue	Predicted Annotation		GDR CDS Blast Hit	CDS Start Position	CDS Stop Position	evalue	Seq_ID Start Position	Seq_ID Stop Position
1	APPLE0FR00041901	-0.87	0.011	MDC005468.461	2e-70	15	9.48287	emb|CAD21421.1|	0.2	probable cyclophilin [Neurospora crassa]		MDP0000182885	484886	489094	7e-31	485326	485420
2	APPLE0FR00031359	0.96	0.00036	MDC001707.261	6e-90	15	9.49344	No BLAST Hits Found				MDP0000182885	484886	489094	2e-40	485315	485421
3	APPLE0FR00067578	0.6	0.001	MDC0021610.17	4e-48	17	0.577377	No BLAST Hits Found				MDP0000219021	581351	588037	4e-21	582433	582490
4	APPLE0FR00068101	-0.94	0.00075	MDC0015568.269	0	17	1.40574	No BLAST Hits Found				MDP0000463259	1471455	1473186	2e-27	1471975	1472089
5	APPLE00R00024612	-0.5	0.037	MDC021003.307	0	17	1.42489	At3g01580.1	8e-46	pentatricopeptide (PPR) repeat-containing protein contains INTERPRO:IPR002885 PPR repeats		MDP0000297812	1593553	1595371	0.0	1593695	1594288
6	APPLE0F000027287	0.65	0.007	MDC012514.262	1e-172	17	7.21279	At4g16730.1	2e-15	terpene synthase/cyclase family protein similar to myrcene/ocimene synthase [GI:9957293]; contains Pfam profile: PF01397 terpene synthase family		MDP0000894066	7250850	7251990	1e-173	7251421	7251767
7	APPLE00R00016498	-0.46	0.008	MDC008184.205	1e-179	17	9.76396	At3g07670.1	3e-47	SET domain-containing protein similar to ribulose-1,5-bisphosphate carboxylase/oxygenase small subunit N-methyltransferase I [Spinacia oleracea] GI:3403236; contains Pfam profile PF00856: SET domain"		MDP0000908647	9812999	9816730	0.0	9814106	9814493
Transcripts identified as having expression patterns associated with that of APPLE0F00006123 in a segregating F1 population from an 'Ottawa3' X 'Robusta 5' cross
	Seq_ID	Delta Expression*	q value	Malus Contig BLAST Hit	evalue	Chromosome	Position (Mb)★	BLAST Hit	evalue	Predicted Annotation		GDR CDS Blast Hit	CDS Start Position	CDS Stop Position	evalue	Seq_ID Start Position	Seq_ID Stop Position
1	APPLE0F000021390	-0.39	0.031	MDC012923.334	1e-105	12	17.704	At5g02820	5e-10	DNA topoisomerase VIA (SPO11) identical to topoisomerase 6 subunit A (spo11) [Arabidopsis thaliana] GI:12331186
2	APPLE0F000023965	-0.64	8.3e-05	MDC000030.235	2e-92	12	23.5014	At3g47580	3e-16	leucine-rich repeat transmembrane protein kinase, putative protein kinase Xa21 - Oryza sativa, PIR:A57676		MDP0000304597	23508613	23511559	2e-93	23510348	23510531
3	APPLE0F000014836	-1.7	0.005	MDC008307.240	0	12	27.4404	At1g09310	4e-48	expressed protein contains Pfam profile PF04398: Protein of unknown function, DUF538		MDP0000278260	27458494	27458994	0.0	27458495	27458995
4	APPLE0FR00063006	-1.9835	8.16532e-06	MDC09595.119	2e-26	12	27.9	No BLAST Hits Found
5	APPLE0F000007609	-0.57	0.009	MDC017948.459	0	12	28.2644	At3g13950	3e-13	expressed protein		MDP0000415110	28268240	28272971	0.0	28268448	28269177
6	APPLE0FR00065700	-0.26	0.005	MDC010904.251	0	12	29.352	gb|AAB64380|	0.48	Muc1 [Oryctolagus cuniculus]		MDP0000753382	29357390	29367789	0.0	29359586	29360012
7	APPLE0F000017236	-0.872957	7.12785e-09	MDC014084.127	3e-51	12	30.3	At1g06760.1	4e-14	"68414.m00718 histone H1, putative similar to histone H1-1 GB:CAA44312 GI:16314 from [Arabidopsis thaliana]; identical to cDNA H1-1C mRNA for histone H1-1 (partial) GI:732560"		MDP0000320059	30304769	30305520	1e-78	30304799	30304973
8	APPLE0FR00066825	-1.33793	3.92229e-07	MDC021005.215	1e-159	12	30.5	No BLAST Hits Found				MDP0000367422	30508322	30508418	5e-28	30508323	30508401
9	APPLE0F000057238	-0.5	0.002	MDC006499.390	0	12	30.6135	At5g36930	1e-113	disease resistance protein (TIR-NBS-LRR class), putative domain signature TIR-NBS-LRR exists, suggestive of a disease resistance protein.		MDP0000314031	30672330	30675742	0.0	156	1106
10	APPLE0F000006123	-3.01	7.39e-38	MDC024523.45	0	12	30.7161	At3g04380	4e-05	SET domain-containing protein (SUVR4) nearly identical to Su(VAR)3-9-related protein 4 [Arabidopsis thaliana] GI:17066863; contains Pfam profiles PF00856: SET domain, PF05033: Pre-SET motif; identical to cDNA Su(VAR)3-9-related protein 4 (SU		MDP0000228781	30730405	30731990	1e-116	30730652	30730882
11	APPLE0F000026128	-1.65	4.02e-20	MDC003326.327	0	12	30.7171	At5g27640	7e-08	eukaryotic translation initiation factor 3 subunit 9 / eIF-3 eta / eIF3b (TIF3B1) nearly identical to SP|Q9C5Z1 Eukaryotic translation initiation factor 3 subunit 9 (eIF-3 eta) (eIF3 p110) (eIF3b) {Arabidopsis thaliana}		MDP0000832737	30733813	30734846	1e-123	30734147	30734380
12	APPLE0F000058682	0.4	0.009	MDC010876.314	0	12	31.0351	At1g65580	2e-23	endonuclease/exonuclease/phosphatase family protein similar to inositol polyphosphate 5-phosphatase II isoform (GI:15418718) [Mus musculus]; contains 6 (5 weak) Pfam: Pf00400 WD domain, G-beta repeats and Pfam PF03372: Endonuclease/Exonuclea
13	APPLE0FR00028998	-0.56	9.23e-05	MDC011463.322	0	12	31.2387	No BLAST Hits Found				MDP0000240886	31241309	31246719	3e-88	31242651	31242830
Transcripts identified as having expression patterns associated with that of APPLE00R00024613 in a segregating F1 population from an 'Ottawa3' X 'Robusta 5' cross
	Seq_ID	Delta Expression*	q value	Malus Contig BLAST Hit	evalue	Chromosome	Position (Mb)★	BLAST Hit	evalue	Predicted Annotation		GDR CDS Blast Hit	CDS Start Position	CDS Stop Position	evalue	Seq_ID Start Position	Seq_ID Stop Position
1	APPLE0F000008150	-0.41	0.012	MDC007394.373	0	1	17.8676	At3g55430	6e-84	glycosyl hydrolase family 17 protein / beta-1,3-glucanase, putative similar to beta-1,3 glucanase GI:7414433 from [Pisum sativum]; contains Pfam profile PF00332: Glycosyl hydrolases family 17		MDP0000543964	17869066	17871569	0.0	17869581	17870431
2	APPLE0F000060620	-0.6	5.2e-05	MDC003310.280	1e-167	1	18.2624	At3g11420	6e-61	fringe-related protein similar to hypothetical protein GB:AAC23643 [Arabidopsis thaliana] + weak similarity to Fringe [Schistocerca gregaria](GI:6573138);Fringe encodes an extracellular protein that regulates Notch signalling.		MDP0000230325	18286177	18289889	1e-110	18286725	18287035
3	APPLE0F000023025	0.87	0.022	MDC016733.282	0	1	23.9296	At2g15230	9e-40	lipase family protein similar to SP|P07098 TriacyChromosomelycerol lipase, gastric precursor (EC 3.1.1.3) {Homo sapiens}; contains Pfam profile PF04083: ab-hydrolase associated lipase region		MDP0000214087	8588425	8594008	5e-69	8589338	8589558
4	APPLE0F000016189	-1.13	0.047	MDC016019.277	0	2	30.2235	At1g10930	2e-10	DNA helicase (RECQl4A) nearly identical to DNA Helicase [Arabidopsis thaliana] GI:11121449
5	APPLE0FR00045807	-1.11	7.1e-11	MDC016288.622	1e-128	4	1.83041	No BLAST Hits Found
6	APPLE0FR00030066	-0.49	0.0002	MDC016288.628	0	4	1.93199	No BLAST Hits Found				MDP0000369295	1939973	1940093	2e-62	1939974	1940094
7	APPLE0F000002539	-0.39	0.001	MDC012831.161	0	4	2.48118	At2g40190	2e-87	glycosyl transferase family 1 protein contains Pfam profile: PF00534 Glycosyl transferases group 1
8	APPLE00R00055738	-0.4	0.014	MDC012831.161	0	4	2.48118	At3g11130	5e-19	clathrin heavy chain, putative similar to Swiss-Prot:Q00610 clathrin heavy chain 1 (CLH-17) [Homo sapiens]
9	APPLE0F000014462	-0.4	0.027	MDC012831.161	0	4	2.48118	At3g11130	5e-19	clathrin heavy chain, putative similar to Swiss-Prot:Q00610 clathrin heavy chain 1 (CLH-17) [Homo sapiens]
10	APPLE0F000017127	-0.41	0.002	MDC013034.68	0	4	2.59282	At5g05480	1e-55	expressed protein		MDP0000805368	2638935	2640704	0.0	2639834	2640348
11	APPLE00R00061467	0.97	6.8e-06	MDC016152.155	0	4	2.87513	At5g27760	7e-11	hypoxia-responsive family protein contains Pfam profile: PF04588 hypoxia induced protein conserved region
12	APPLE0F000019391	-0.31	0.009	MDC016152.155	0	4	2.87513	At5g19760	4e-20	dicarboxylate/tricarboxylate carrier (DTC) identical to dicarboxylate/tricarboxylate carrier [Arabidopsis thaliana] GI:19913113		MDP0000306870	2917583	2923888	0.0	2918609	2919194
13	APPLE0FR00041850	-0.45	0.031	MDC020677.39	1e-122	4	3.05493	emb|CAC21328|	0.75	90L protein [Yaba-like disease virus]		MDP0000219804	3056719	3059116	3e-06	3057046	3057075
14	APPLE0FR00032142	0.72	5.5e-06	MDC003451.570	0	4	3.20483	gb|AAF51459|	0.45	CG3324-PA [Drosophila melanogaster]		MDP0000247372	3234880	3237744	1e-111	3235939	3236146
15	APPLE0FR00037614	0.49	1.8e-06	MDC008358.263	0	4	3.34016	No BLAST Hits Found
16	APPLE0F000001740	1.11	0.007	MDC008358.263	0	4	3.34016	At5g05220	2e-12	expressed protein		MDP0000484244	3351285	3351734	0.0	3351286	3351735
17	APPLE0F000011671	-0.41	0.014	MDC006356.308	1e-151	4	13.6369	At3g60340	1e-129	palmitoyl protein thioesterase family protein palmitoyl-protein thioesterase precursor, Mus musculus, EMBL:AF071025		MDP0000184385	13640557	13645010	0.0	13640585	13641502
18	APPLE0FR00048264	-0.72	0.044	MDC017398.226	0	5	0.355095	No BLAST Hits Found				MDP0000305345	362131	363136	1e-116	362255	362471
19	APPLE0FR00064012	-0.25	0.022	MDC009685.325	0	5	17.388	emb|CAD54431|	0.43	quinone-oxidoreductase homologue [Spinacia oleracea]		MDP0000683492	17399554	17402636	2e-77	17399754	17399899
20	APPLE0F000007123	-0.37	0.003	MDC021267.169	0	7	1.99907	At5g13470	6e-23	expressed protein		MDP0000146555	2002201	2006721	0.0	2002754	2003363
21	APPLE0F000002451	0.86	0.019	MDC019622.282	1e-148	7	20.9941	At2g35820	2e-51	expressed protein		MDP0000062148	21000741	21008039	0.0	21000742	21001174
22	APPLE00R00024613	-2.72	1.8e-30	MDC002562.437	0	7	21.8728	At4g25120	4e-12	UvrD/REP helicase family protein contains Pfam PF00580: UvrD/REP helicase		MDP0000540495	21858950	21860704	6e-68	21860243	21860384
23	APPLE0F000000959	-1.36	5.4e-16	MDC002562.437	0	7	21.8728	At5g36930	2e-20	disease resistance protein (TIR-NBS-LRR class), putative domain signature TIR-NBS-LRR exists, suggestive of a disease resistance protein.		MDP0000540495	21858950	21860704	0.0	21859845	21860362
24	APPLE0F000020460	-1.57	3.6e-10	MDC009579.50	1e-167	7	21.9543	At5g07475	8e-27	plastocyanin-like domain-containing protein contains plastocyanin-like domain Pfam:PF02298		MDP0000185485	21955781	21956437	0.0	21955783	21956153
25	APPLE0F000022602	-0.38	0.00012	MDC010249.273	1e-156	7	22.1471	At5g61530	6e-22	small G protein family protein / RhoGAP family protein contains Pfam domain, PF00620: RhoGAP domain		MDP0000290173	22167821	22182807	5e-99	22168701	22168886
26	APPLE0F000024698	0.44	0.026	MDC009631.580	1e-158	7	22.3667	At5g51430	1e-67	onserved oligomeric GoChromosomei complex component-related / COG complex component-related contains weak similarity to Conserved oligomeric GoChromosomei complex component 7 (Swiss-Prot:P83436) [Homo sapiens]		MDP0000150261	22367717	22373050	1e-131	887	1142
27	APPLE0F000053909	-0.93	6.4e-06	MDC017013.542	0	7	22.3977	At5g62390	3e-30	calmodulin-binding family protein contains IQ calmodulin-binding motif, Pfam:PF00612		MDP0000687362	22409325	22413389	0.0	22409338	22410002
28	APPLE0F000014387	-0.37	0.012	MDC005672.143	0	7	22.5595	At5g51570	1e-141	band 7 family protein similar to hypersensitive-induced response protein [Zea mays] GI:7716468; contains Pfam profile PF01145: SPFH domain / Band 7 family		MDP0000262756	22641632	22643517	0.0	22641633	22642137
29	APPLE0F000026204	1.11	6.4e-08	MDC008292.424	0	7	22.9361	At5g36930	8e-13	disease resistance protein (TIR-NBS-LRR class), putative domain signature TIR-NBS-LRR exists, suggestive of a disease resistance protein.		MDP0000446522	22942638	22946466	0.0	22945013	22945365
30	APPLE0FR00033202	-1.92	8e-08	MDC001425.218	1e-164	7	23.7754	gb|AAG45146|	0.97	IRS-1 PH domain binding protein PHIP [Mus musculus]		MDP0000937986	23782625	23785680	1e-112	23784684	23784899
31	APPLE0F000002262	-1.16	0.004	MDC002136.649	1e-177	7	23.7883	At5g23960	9e-30	terpene synthase/cyclase family protein non-consensus TA donor splice site at exon 4		MDP0000120176	23791389	23794256	0.0	23792569	23793111
32	APPLE00R00017768	-0.27	0.009	MDC003691.613	1e-111	7	24.13	At3g61415	1e-15	SKP1 family protein low similarity to SP|P52285 Glycoprotein FP21 precursor {Dictyostelium discoideum}; contains Pfam profile PF01466: Skp1 family, dimerisation domain
33	APPLE0F000022198	-0.6	0.047	MDC037826.18	1e-172	7	24.5049	At3g16520	5e-07	UDP-glucoronosyl/UDP-glucosyl transferase family protein contains Pfam profile: PF00201 UDP-glucoronosyl and UDP-glucosyl transferase		MDP0000318032	24516718	24521381	1e-104	24518516	24518713
34	APPLE0F000026081	-0.87	0.00048	MDC005334.309	1e-127	7	24.9979	At5g24270	7e-47	calcineurin B-like protein, putative / calcium sensor homolog (SOS3) identical to calcium sensor homolog [Arabidopsis thaliana] GI:3309575; similar to calcineurin B-like protein 8 (GI:15866276) [Arabidopsis thaliana]		MDP0000937817	25019002	25020790	1e-124	25019003	25019227
35	APPLE0F000027036	-0.55	0.041	MDC018122.92	0	7	25.2062	At5g53130	4e-17	cyclic nucleotide-regulated ion channel / cyclic nucleotide-gated channel (CNGC1) almost identical to cyclic nucleotide-regulated ion channel 1 pir:T51354, GI:11357236 from [Arabidopsis thaliana]		MDP0000148159	25228312	25231979	0.0	25229684	25230067
36	APPLE0F000013762	-1.01	0.031	MDC006493.436	0	7	25.9506	At3g49470	3e-37	nascent polypeptide-associated complex (NAC) domain-containing protein similar to alpha-NAC, non-muscle form [Mus musculus] GI:1666690; contains Pfam profile PF01849: NAC domain		MDP0000249658	25956961	25960461	0.0	25957857	25958521
37	APPLE0F000053234	-1.01	0.027	MDC011823.240	0	7	26.1826	At3g03150	4e-17	expressed protein		MDP0000296095	26189607	26192873	0.0	26189608	26189988
38	APPLE0F000026344	-0.59	0.027	MDC004410.713	1e-171	10	8.77842	At5g47030	5e-19	ATP synthase delta' chain, mitochondrial identical to SP|Q96252 ATP synthase delta' chain, mitochondrial precursor (EC 3.6.3.14) {Arabidopsis thaliana}; contains Pfam profile PF02823: ATP synthase, Delta/Epsilon chain, beta-sandwich domain		MDP0000668755	8908814	8909827	9e-45	8909137	8909381
39	APPLE0F000006691	-2.03	1.1e-08	MDC002826.269	1e-170	10	17.9734	At3g12110	4e-66	actin 11 (ACT11) identical to SP|P53496 Actin 11 {Arabidopsis thaliana}		MDP0000168646	17995224	17996770	0.0	17995990	17996358
40	APPLE0FR00045132	-1.32	0.00036	MDC000240.124	1e-121	10	33.216	No BLAST Hits Found				MDP0000369704	33211720	33212041	2e-91	33211776	33211999
41	APPLE0F000019101	-0.39	0.028	MDC001859.240	0	10	33.3222	At3g55030	1e-20	phosphatidyChromosomelycerolphosphate synthase, putative similar to phosphatidyChromosomelycerolphosphate synthase GI:13365519 from [Arabidopsis thaliana]; contains non-consensus CG acceptor splice site at exon 4		MDP0000134379	33361177	33363830	2e-62	33362179	33362299
42	APPLE0F000021076	-1	8.4e-10	MDC013479.351	0	13	1.11211	At3g47090	3e-55	leucine-rich repeat transmembrane protein kinase, putative receptor kinase-like protein (Xa21), Oryza longistaminata, U72725		MDP0000830076	1115862	1119088	0.0	1117558	1118123
43	APPLE0F000006383	-0.64	0.003	MDC006729.414	0	13	21.2145	At4g00230	3e-38	subtilisin-like serine endopeptidase (XSP1) identical to subtilisin-type serine endopeptidase XSP1 GI:6708179 from [Arabidopsis thaliana]		MDP0000272177	17028070	17029588	0.0	17028587	17029148
44	APPLE0F000059465	-0.63	0.027	MDC009336.278	1e-107	13	21.348	At5g05940	6e-44	expressed protein contains Pfam profile PF03759: Domain of unknown function (DUF315)		MDP0000822948	21358198	21361216	0.0	21358367	21358796
45	APPLE0F000021492	-2.29	1.1e-09	MDC016159.94	1e-136	13	21.4785	At3g55700	3e-16	UDP-glucoronosyl/UDP-glucosyl transferase family protein glucuronosyl transferase homolog, Lycopersicon esculentum, PIR:S39507 ;contains Pfam profile: PF00201 UDP-glucoronosyl and UDP-glucosyl transferase		MDP0000152955	21515822	21517245	1e-132	21516058	21516303
46	APPLE0F000019828	-1.75	2.7e-07	MDC016159.94	0	13	21.4785	At3g11340	1e-66	UDP-glucoronosyl/UDP-glucosyl transferase family protein contains Pfam profile: PF00201 UDP-glucoronosyl and UDP-glucosyl transferase		MDP0000096923	21479630	21486072	0.0	21480282	21480911
47	APPLE0FR00035403	-0.36	0.02	MDC006729.409	0	13	34.5239	No BLAST Hits Found				MDP0000923601	34537564	34537868	5e-53	34537659	34537771
50	APPLE0FR00035403	-0.36	0.02	MDC006729.411	0	14	23.0533	No BLAST Hits Found				MDP0000181198	23054727	23057128	8e-46	23054788	23054880
48	APPLE00R00024377	-2.34	2.2e-07	MDC003590.431	0	14	10.1833	At3g55120	1e-13	chalcone-flavanone isomerase / chalcone isomerase (CHI) identical to SP|P41088		MDP0000759336	10187529	10189629	4e-88	10188018	10188189
49	APPLE0F000025424	-1.52	2e-07	MDC011163.575	1e-139	14	10.253	At5g55190	2e-07	Ras-related GTP-binding protein (RAN3) identical to atran3 [Arabidopsis thaliana] GI:2058280		MDP0000185787	10253285	10254856	7e-34	10253413	10253497
51	APPLE0F000005540	-0.99	2.1e-05	MDC001957.239	0	14	23.3161	At5g59720	3e-38	18.1 kDa class I heat shock protein (HSP18.1-CI) identical to 18.2 kDa class I heat shock protein (HSP 18.2) (SP:P19037)[Arabidopsis thaliana]; contains Pfam profile: PF00011 Hsp20/alpha crystallin family		MDP0000247652	23323916	23324389	0.0	23323917	23324347
52	APPLE0F000021473	-0.56	0.005	MDC000862.162	1e-180	14	23.4053	At2g39920	3e-18	acid phosphatase class B family protein weak similarity to pod storage protein [Phaseolus vuChromosomearis GI:2627233 SP|P10743 STEM 31 kDa glycoprotein precursor (Vegetative storage protein B) {Glycine max}; contains Pfam profile PF03767: HAD superf		MDP0000135168	23410737	23412155	0.0	23411281	23411640
53	APPLE0F000054038	-0.62	0.00041	MDC008063.227	0	14	23.5991	At2g40010	1e-130	60S acidic ribosomal protein P0 (RPP0A)		MDP0000262625	23628290	23630572	0.0	23628291	23629256
54	APPLE0F000013583	-0.54	0.007	MDC008063.227	0	14	23.5991	At2g40010	1e-130	60S acidic ribosomal protein P0 (RPP0A)		MDP0000262625	23628290	23630572	0.0	23628291	23629256
55	APPLE0F000009071	-0.52	0.027	MDC020429.183	5e-91	17	4.47274	At4g00060	2e-50	nucleotidyltransferase family protein contains Pfam profile: PF01909 nucleotidyltransferase domain		MDP0000153612	4490052	4492117	1e-167	4490182	4490559
Transcripts identified as having expression patterns associated with that of APPLE0F00022054 in a segregating F1 population from an 'Ottawa3' X 'Robusta 5' cross
	Seq_ID	Delta Expression*	q value	Malus Contig BLAST Hit	evalue	Chromosome	Position (Mb)★	BLAST Hit	evalue	Predicted Annotation		GDR CDS Blast Hit	CDS Start Position	CDS Stop Position	evalue	Seq_ID Start Position	Seq_ID Stop Position
1	APPLE0F000007445	0.63	0.009	MDC009945.303	0	2	0.790859	At5g11300	3e-11	cyclin, putative (CYC3b) similar to cyclin 3a [Arabidopsis thaliana] GI:509425; contains Pfam profiles PF00134: Cyclin, N-terminal domain, PF02984: Cyclin, C-terminal domain; identical to cDNA cyc3b mRNA for cyclin 3b protein GI:728520		MDP0000233138	798541	802081	2e-89	800091	800272
2	APPLE0F000008134	-0.28	0.03	MDC010026.451	0	2	7.62015	At1g80670	8e-61	transducin family protein / WD-40 repeat family protein contains 5 WD-40 repeats (PF00400) (1 weak); similar to Hypothetical RAE1-like protein.(SP:Q38942) [Arabidopsis thaliana]; similar to mRNA-associated protein mrnp 41 ((mRNA export protei
4	APPLE0F000011930	-0.88	8.4e-06	MDC001219.380	0	5	15.5878	At1g07750	5e-70	cupin family protein similar to legumin (11S-globulin) from Ginkgo biloba [GI:949869], 11S globulin from Avena sativa [GI:472867]
5	APPLE0F000005604	-0.38	0.038	MDC001219.380	0	5	15.5878	At1g07750	3e-49	cupin family protein similar to legumin (11S-globulin) from Ginkgo biloba [GI:949869], 11S globulin from Avena sativa [GI:472867]
6	APPLE0F000024962	0.53	0.032	MDC011987.347	0	5	27.3342	At2g22430	2e-08	homeobox-leucine zipper protein 6 (HB-6) / HD-ZIP transcription factor 6 identical to homeobox-leucine zipper protein ATHB-6 (HD-ZIP protein ATHB-6) (SP:P46668) [Arabidopsis thaliana]		MDP0000138651	27335392	27337550	0.0	27335949	27336451
7	APPLE0F000001417	-0.3	0.033	MDC003083.356	1e-159	6	7.03618	At4g31200	5e-26	SWAP (Suppressor-of-WBLAST Hite-APricot)/surp domain-containing protein related to DAN26 [Homo sapiens] gi|1770394|emb|CAA69591		MDP0000173505	7045265	7048222	1e-160	7046592	7046950
8	APPLE00R00019112	0.51	0.003	MDC018541.266	0	7	18.4249	At4g08500	2e-11	mitogen-activated protein kinase kinase, putative similar to mitogen-activated protein kinase MEKK1 GP|1255448 [Arabidopsis thaliana]		MDP0000212585	18425987	18432622	1e-116	18427557	18427769
9	APPLE0FR00032931	-0.5	0.002	MDC022799.260	0	7	18.7187	ref|NP_558931|	0.066	paREP7 [Pyrobaculum aerophilum]
10	APPLE0F000013438	0.73	0.006	MDC003131.226	0	8	5.14098	At5g26040	3e-76	histone deacetylase family protein (HDA2) identical to HDA2 [Arabidopsis thaliana] GI:21105771; similar to SP|Q96DB2 Histone deacetylase 11 (HD11) {Homo sapiens}; contains Pfam profile PF00850: Histone deacetylase family		MDP0000256797	5148737	5152015	0.0	5149512	5150019
11	APPLE0F000003614	0.29	0.046	MDC006297.354	0	8	11.4291	At4g37790	7e-51	homeobox-leucine zipper protein 22 (HAT22) / HD-ZIP protein 22 identical to homeobox-leucine zipper protein HAT22 (HD-ZIP protein 22) (SP:P46604) [Arabidopsis thaliana]		MDP0000579882	11442458	11443748	0.0	11442459	11443370
12	APPLE00R00024984	1.42	0.015	MDC016092.287	1e-172	8	13.7133	At5g36210	5e-33	expressed protein		MDP0000211874	13713527	13718527	1e-130	13715500	13715735
13	APPLE0FR00039654	1.06	0.002	MDC010671.322	0	8	13.7493	gb|AAG30558|AF311299_1	0.97	putative replicase-associated protein [beak and feather disease virus]
14	APPLE0F000000680	0.42	0.004	MDC002525.346	1e-174	8	14.3028	At5g25830	3e-40	zinc finger (GATA type) family protein GATA transcription factor, Arabidopsis thaliana, PIR:T05288		MDP0000248210	14309668	14311018	1e-175	14310466	14310779
15	APPLE0F000020320	0.87	0.048	MDC018473.215	0	8	21.48	At1g44446	1e-16	chlorophyll a oxygenase (CAO) / chlorophyll b synthase identical to chlorophyll a oxygenase GI:5853117 from [Arabidopsis thaliana]; contains Pfam PF00355 Rieske [2Fe-2S] domain		MDP0000822077	21481146	21484311	3e-79	21482621	21482775
16	APPLE0F000028359	0.73	0.01	MDC007002.335	0	8	22.9978	gb|AAM08614|AC107314_5	9e-53	Putative Glucan 1,3-beta-glucosidase precursor [Oryza sativa (japonica cultivar-group)]		MDP0000123200	23003943	23007309	0.0	23005003	23005470
17	APPLE0F000014796	0.65	2.8e-06	MDC007361.86	0	8	23.0123	At4g08685	4e-50	pollen Ole e 1 allergen and extensin family protein contains Pfam domain, PF01190: Pollen proteins Ole e I family		MDP0000360716	23028749	23030454	0.0	23028768	23029353
18	APPLE0F000053611	1.36	1.6e-08	MDC003657.547	0	8	23.472	At3g55010	4e-36	phosphoribosylformyChromosomelycinamidine cyclo-ligase, chloroplast / phosphoribosyl-aminoimidazole synthetase / AIR synthase (PUR5) identical to phosphoribosylformyChromosomelycinamidine cyclo-ligase, chloroplast precursor SP:Q05728 from [Arabidopsis thali		MDP0000272620	23636023	23639385	0.0	23636024	23636604
19	APPLE0F000012383	0.43	0.029	MDC009761.287	0	8	23.8159	At2g01710	8e-18	DNAJ heat shock N-terminal domain-containing protein simlar to AHM1 [Triticum aestivum] GI:6691467; contains Pfam profile PF00226: DnaJ domain		MDP0000377327	23826240	23827184	0.0	23826837	23827185
20	APPLE0F000008641	0.67	2.6e-05	MDC009944.319	1e-167	8	24.0851	At4g24530	8e-90	expressed protein contains Pfam PF03138: Plant protein family. The function of this family of plant proteins is unknown; previously annotated as 'PsRT17-1 like protein' based on similarity to PsRT17-1 (GP:1778376) [Pisum sativum] which was b		MDP0000150108	24088285	24092639	0.0	24089192	24089678
21	APPLE0F000024480	0.49	1.6e-05	MDC005416.477	0	8	24.7335	At2g32670	2e-07	synaptobrevin family protein similar to vesicle-associated membrane protein 7 [Rattus norvegicus] GI:9502258, SP|P51809 Synaptobrevin-like protein 1 {Homo sapiens}; contains Pfam profile PF00957: Synaptobrevin		MDP0000269058	24758450	24761522	1e-130	24758673	24758907
22	APPLE0F000002250	-0.73	2.6e-05	MDC022778.400	0	8	26.7877	At1g09970	1e-22	leucine-rich repeat transmembrane protein kinase, putative Similar to A. thaliana receptor-like protein kinase (gb|RLK5_ARATH). ESTs gb|ATTS0475,gb|ATTS4362 come from this gene isoform contains a TG acceptor site at intron.		MDP0000738420	26825633	26829100	0.0	26828434	26828789
23	APPLE0F000022054	-3.59	2.5e-38	MDC017993.214	0	8	28.0003	At3g01670	7e-09	expressed protein		MDP0000306213	28018997	28024017	3e-17	28020436	28020480
24	APPLE0F000021477	0.47	3.3e-07	MDC019430.166	0	8	28.0559	At4g08500	4e-13	mitogen-activated protein kinase kinase, putative similar to mitogen-activated protein kinase MEKK1 GP|1255448 [Arabidopsis thaliana]		MDP0000226096	28072863	28077668	1e-94	28074254	28074432
25	APPLE0F000019696	-0.52	6.2e-05	MDC009060.369	0	8	28.7017	At1g28110	5e-34	serine carboxypeptidase S10 family protein similar to H.vuChromosomeare gene encoding serine carboxypeptidase II, CP-MII GI:1731989		MDP0000829529	28770174	28771674	0.0	28770176	28770576
26	APPLE0F000014938	-0.42	0.00075	MDC009060.369	0	8	28.7017	At1g28110	3e-29	serine carboxypeptidase S10 family protein similar to H.vuChromosomeare gene encoding serine carboxypeptidase II, CP-MII GI:1731989		MDP0000191559	28707288	28713914	0.0	28707886	28708277
27	APPLE0F000060297	0.5	0.015	MDC027013.64	1e-109	8	28.738	At1g28110	2e-21	serine carboxypeptidase S10 family protein similar to H.vuChromosomeare gene encoding serine carboxypeptidase II, CP-MII GI:1731989		MDP0000149773	28805560	28805931	1e-115	28805571	28805839
28	APPLE0F000003445	2.85	5.8e-17	MDC002288.332	0	8	28.8807	At4g24330	8e-17	expressed protein hypothetical protein - Caenorhabditis elegans,PID:e1350884		MDP0000725398	28882899	28885719	1e-121	28884165	28884387
29	APPLE0F000004164	0.55	0.031	MDC015570.126	0	8	28.8818	At1g80160	9e-39	lactoyChromosomelutathione lyase family protein / glyoxalase I family protein contains glyoxalase family protein domain, Pfam:PF00903		MDP0000199257	28893736	28896502	0.0	28893737	28894392
30	APPLE0F000006738	0.4	0.00056	MDC019320.43	0	8	29.1784	At5g49900	1e-107	expressed protein contains Pfam domain PF04685: Protein of unknown function, DUF608		MDP0000220028	29187782	29192575	0.0	29189185	29189860
31	APPLE0F000023212	-0.37	0.025	MDC002158.221	1e-134	8	29.2633	At5g49890	4e-49	chloride channel protein (CLC-c) identical to gi:1742956		MDP0000403033	29277953	29280224	1e-102	29277954	29278164
32	APPLE0FR00045936	0.4	0.003	MDC013142.458	1e-126	9	7.18341	No BLAST Hits Found
33	APPLE0F000025957	0.45	0.024	MDC013945.303	1e-139	9	10.1824	At1g65810	5e-36	tRNA-splicing endonuclease positive effector-related contains similarity to SEN1, a positive effector of tRNA-splicing endonuclease [Saccharomyces cerevisiae] gi|172574|gb|AAB63976		MDP0000268637	10188147	10194714	0.0	10190116	10190541
34	APPLE0F000004293	0.77	0.009	MDC010238.164	0	10	9.95049	At5g67150	8e-94	transferase family protein similar to anthranilate N-hydroxycinnamoyl/benzoyltransferase, Dianthus caryophyllus [gi:2239091]; contains Pfam transferase family domain PF002458		MDP0000568913	9957702	9959054	0.0	9957703	9959055
35	APPLE0F000004511	-0.68	0.015	MDC001519.439	0	11	27.0091	At4g08950	8e-52	phosphate-responsive protein, putative (EXO) similar to phi-1 (phosphate-induced gene) [Nicotiana tabacum] GI:3759184; contains Pfam profile PF04674: Phosphate-induced protein 1 conserved region		MDP0000158046	27022685	27023634	0.0	27022686	27023192
36	APPLE0FR00045156	-0.73	0.038	MDC001519.439	1e-104	11	27.0091	No BLAST Hits Found				MDP0000158047	27030081	27031083	9e-78	27030082	27030247
37	APPLE00R00008963	0.35	0.015	MDC010835.78	0	11	27.1214	At4g31700	9e-68	40S ribosomal protein S6 (RPS6A) ribosomal protein S6, Arabidopsis thaliana, PID:g2662469		MDP0000872301	27131779	27133588	0.0	27131924	27132529
38	APPLE0F000012805	0.7	2.7e-05	MDC008531.262	0	11	27.2503	At1g22460	7e-56	expressed protein similar to axi 1 [Nicotiana tabacum] GI:559921; contains Pfam profile PF03138: Plant protein family		MDP0000139143	27269100	27269972	1e-125	27269264	27269490
39	APPLE0F000014011	-0.38	0.015	MDC013406.176	1e-138	12	16.9933	At2g25530	1e-153	AFG1-like ATPase family protein contains Pfam profile: PF03969 AFG1-like ATPase		MDP0000255568	16993664	16996836	0.0	16993665	16995038
40	APPLE0FR00032850	0.71	0.015	MDC007690.281	1e-149	12	17.6366	No BLAST Hits Found
41	APPLE0FR00038253	0.38	0.015	MDC008793.116	0	13	15.3559	No BLAST Hits Found				MDP0000239446	15368527	15371228	1e-56	15370745	15370855
42	APPLE0FR00032580	4.02	1.4e-13	MDC007292.135	0	13	22.8741	No BLAST Hits Found				MDP0000346522	22874980	22875109	1e-66	22874981	22875110
43	APPLE0FR00029787	1.17	0.005	MDC023007.12	0	13	31.8468	No BLAST Hits Found				MDP0000355609	31848775	31848997	1e-118	31848776	31848998
44	APPLE0FR00038175	-0.67	0.012	MDC010418.193	0	13	34.4488	No BLAST Hits Found				MDP0000261286	34460124	34468580	3e-30	34461315	34461385
45	APPLE0F000023679	1.17	1.3e-12	MDC013219.302	0	14	18.7093	At2g34320	3e-06	hypothetical protein
46	APPLE0FR00045175	0.44	0.004	MDC015142.548	0	15	30.5965	dbj|BAB08453|	0.58	gb|AAF16660.1~gene_id:MJC20.31~similar to unknown protein [Arabidopsis thaliana]
47	APPLE0FR00029787	1.17	0.005	MDC005462.203	0	16	0.36766	No BLAST Hits Found				MDP0000355609	31848775	31848997	1e-118	31848776	31848998
48	APPLE0FR00037095	-0.4	0.015	MDC001180.144	0	17	12.8691	No BLAST Hits Found
49	APPLE0F000010339	1.21	0.00032	MDC021421.104	0	unanchored	6.38103	At2g29420	3e-59	glutathione S-transferase, putative		MDP0000294563	37477976	37480435	5e-42	37479398	37479581
50	APPLE0F000050034	0.95	0.002	MDC021421.104	1e-163	unanchored	6.38103	At2g29490	1e-39	glutathione S-transferase, putative similar to glutathione S-transferase 103-1A [Arabidopsis thaliana] SWISS-PROT:P46421
51	APPLE0F000009553	0.6	0.004	MDC024714.29	0	unanchored	10.2472	At2g45400	2e-58	dihydroflavonol 4-reductase family / dihydrokaempferol 4-reductase family similar to dihydroflavonol 4-reductase (SP:P51102), vestitone reductase (Medicago sativa, GI:973249)		MDP0000228370	10247672	10249769	0.0	10247673	10248332
Transcripts identified as having expression patterns associated with that of APPLE0F00049567 in a segregating F1 population from an 'Ottawa3' X 'Robusta 5' cross
	Seq_ID	Delta Expression*	q value	Malus Contig BLAST Hit	evalue	Chromosome	Position (Mb)★	BLAST Hit	evalue	Predicted Annotation		GDR CDS Blast Hit	CDS Start Position	CDS Stop Position	evalue	Seq_ID Start Position	Seq_ID Stop Position
1	APPLE0F000058634	-0.48	0.005	MDC005862.409	0	1	17.429	At5g07900	2e-18	mitochondrial transcription termination factor family protein / mTERF family protein low similarity to SP|Q99551 Transcription termination factor, mitochondrial precursor (mTERF) {Homo sapiens}; contains Pfam profile PF02536: mTERF
13	APPLE0F000058634	-0.48	0.005	MDC005862.412	0	2	32.263	At5g07900	2e-18	mitochondrial transcription termination factor family protein / mTERF family protein low similarity to SP|Q99551 Transcription termination factor, mitochondrial precursor (mTERF) {Homo sapiens}; contains Pfam profile PF02536: mTERF		MDP0000421767	32264380	32265531	0.0	32264381	32264781
2	APPLE0F000001532	0.53	0.001	MDC009255.257	1e-112	2	19.3922	At3g24130	9e-53	pectinesterase family protein contains Pfam profile: PF01095 Pectinesterase		MDP0000287234	19395909	19397449	0.0	19395927	19396722
3	APPLE00R00017851	1.31	0.009	MDC000595.359	0	2	21.1086	At4g37800	4e-50	xyloglucan:xyloglucosyl transferase, putative / xyloglucan endotransglycosylase, putative / endo-xyloglucan transferase, putative similar to N-terminal partial sequence of endo-xyloglucan transferase GI:2244732 from [Gossypium hirsutum]		MDP0000269483	21119839	21121251	0.0	21120381	21120724
4	APPLE0F000002299	-0.58	0.007	MDC001318.374	0	2	22.053	At2g45510	5e-88	cytochrome P450, putative		MDP0000160444	22074826	22077530	0.0	22075808	22076463
5	APPLE0FR00046227	0.41	0.009	MDC012154.236	1e-160	2	27.3248	No BLAST Hits Found
6	APPLE0F000001685	0.73	9.9e-05	MDC012273.471	0	2	27.568	At4g33280	7e-06	transcriptional factor B3 family protein contains Pfam profile PF02362: B3 DNA binding domain		MDP0000241386	27578122	27579448	0.0	27578249	27578704
7	APPLE0F000022628	0.56	0.026	MDC010104.925	1e-166	2	27.7946	At2g29420	5e-38	glutathione S-transferase, putative		MDP0000490749	27722415	27723392	0.0	27722418	27722845
8	APPLE0FR00038265	0.73	0.001	MDC011768.378	1e-157	2	28.6388	No BLAST Hits Found
9	APPLE0FR00042087	-0.39	0.035	MDC015871.265	1e-162	2	29.4559	No BLAST Hits Found				MDP0000302293	29456810	29460627	1e-44	29458383	29458475
10	APPLE0FR00045960	0.46	0.00026	MDC022103.513	1e-158	2	29.8191	No BLAST Hits Found
11	APPLE0F000003570	-0.98	6.8e-05	MDC011611.355	1e-116	2	29.9606	At3g54270	0.0006	sucrose-phosphatase 3 (SPP3) nearly identical to sucrose-phosphatase (SPP3) [Arabidopsis thaliana] GI:16904077		MDP0000198686	29983623	29986219	9e-48	29984842	29984937
12	APPLE0FR00049445	0.61	0.01	MDC019626.287	0	2	31.7555	gb|AAQ89709|	0.002	putative zinc finger protein [Hyacinthus orientalis]		MDP0000347668	31716967	31717315	2e-71	31717052	31717253
13	APPLE0F000058634	-0.48	0.005	MDC005862.412	0	2	32.263	At5g07900	2e-18	mitochondrial transcription termination factor family protein / mTERF family protein low similarity to SP|Q99551 Transcription termination factor, mitochondrial precursor (mTERF) {Homo sapiens}; contains Pfam profile PF02536: mTERF		MDP0000421767	32264380	32265531	0.0	32264381	32264781
14	APPLE0F000021923	0.92	4.1e-11	MDC019933.84	1e-175	2	32.5368	At5g13500	5e-05	expressed protein predicted protein At2g25260 - Arabidopsis thaliana, EMBL:AC007070		MDP0000349460	32541010	32541232	1e-113	32541011	32541233
15	APPLE0F000028115	2.65	9.9e-05	MDC021704.197	0	2	33.9148	sp|P40552|TIR3_YEAST	2e-05	Cell wall protein TIR3 precursor		MDP0000750789	33915966	33922007	0.0	33915967	33916571
16	APPLE0FR00065506	-0.51	0.009	MDC018054.241	1e-156	2	34.4976	No BLAST Hits Found				MDP0000205874	34503656	34505157	3e-38	34505018	34505111
17	APPLE0F000011028	0.58	0.035	MDC003657.528	0	2	34.7551	At5g19440	1e-103	cinnamyl-alcohol dehydrogenase, putative (CAD) similar to cinnamyl-alcohol dehydrogenase, Eucalyptus gunnii [GI:1143445], apple tree, PIR:T16995		MDP0000172936	34755879	34759305	0.0	34756149	34756956
18	APPLE0F000014681	-0.61	0.001	MDC010957.483	0	2	34.8145	At5g19440	2e-86	cinnamyl-alcohol dehydrogenase, putative (CAD) similar to cinnamyl-alcohol dehydrogenase, Eucalyptus gunnii [GI:1143445], apple tree, PIR:T16995		MDP0000754267	34819017	34821070	0.0	34819139	34819940
19	APPLE0F000026702	1.88	1.5e-18	MDC004375.269	4e-93	2	34.8659	At5g19440	3e-27	cinnamyl-alcohol dehydrogenase, putative (CAD) similar to cinnamyl-alcohol dehydrogenase, Eucalyptus gunnii [GI:1143445], apple tree, PIR:T16995		MDP0000174059	34894052	34897335	1e-140	34894352	34894708
20	APPLE0F000049567	-3.95	7.7e-40	MDC022526.250	1e-179	2	35.1258	gb|AAQ93075|	5e-10	TIR-NBS-LRR type R protein 7 [Malus baccata]		MDP0000479325	35109366	35114309	0.0	35111476	35112069
21	APPLE0F000013608	-0.67	0.035	MDC015677.467	1e-138	2	35.1581	At5g13710	6e-05	sterol 24-C-methyltransferase, putative similar to SP:P25087 Sterol 24-C-methyltransferase, Delta(24)-sterol C- methyltransferase, Saccharomyces cerevisiae		MDP0000214617	35158748	35162367	2e-39	35159613	35159696
22	APPLE0F000024903	0.43	0.003	MDC017065.230	1e-101	2	35.3434	At5g21080	2e-45	expressed protein predicted proteins - Arabidopsis thaliana; expression supported by MPSS		MDP0000212175	35346090	35351620	1e-174	35348152	35348474
23	APPLE0F000027843	1.14	1.1e-07	MDC022570.218	1e-115	2	35.4325	At3g63520	3e-15	9-cis-epoxycarotenoid dioxygenase / neoxanthin cleavage enzyme / NCED1 / carotenoid cleavage dioxygenase 1 (CCD1) identical to putative 9-cis-epoxy-carotenoid dioxygenase [GI:3096910]; contains Pfam profile PF03055: Retinal pigment epithelial		MDP0000224062	35434426	35440001	8e-52	35435919	35436031
24	APPLE0F000012683	-0.31	0.035	MDC008324.371	1e-131	2	35.9567	At2g18110	2e-85	elongation factor 1-beta, putative / EF-1-beta, putative nearly identical to eEF-1beta [Arabidopsis thaliana] GI:398606		MDP0000279710	35968688	35969819	0.0	35969028	35969428
25	APPLE0FR00044530	0.89	4.8e-08	MDC006793.328	0	2	36.0479	emb|CAD51431|	0.55	hypothetical protein [Plasmodium falciparum 3D7]
26	APPLE0F000012755	0.37	0.005	MDC020140.348	0	5	18.6344	At5g65770	7e-08	nuclear matrix constituent protein-related low similarity to nuclear matrix constituent protein 1 (NMCP1) [Daucus carota] GI:2190187		MDP0000253645	18640458	18645752	0.0	18642764	18643323
27	APPLE0F000006583	1.66	4.5e-10	MDC007932.580	0	6	8.79144	At5g38280	6e-16	serine/threonine protein kinase (PR5K) identical to receptor serine/threonine kinase PR5K gi|1235680|gb|AAC49208		MDP0000566547	8795958	8796995	1e-140	8796709	8796996
28	APPLE0F000012101	-0.74	2e-08	MDC012292.280	1e-170	7	2.9734	At1g18540	9e-65	60S ribosomal protein L6 (RPL6A) similar to 60S ribosomal protein L6 GI:7208784 from [Cicer arietinum]		MDP0000195279	2981241	2983381	1e-143	2981242	2981498
29	APPLE0F000016121	-1.45	1.1e-14	MDC014000.535	1e-151	8	11.6438	At5g36930	3e-63	disease resistance protein (TIR-NBS-LRR class), putative domain signature TIR-NBS-LRR exists, suggestive of a disease resistance protein.		MDP0000403796	11645040	11649823	0.0	11645746	11646190
30	APPLE0FR00033102	0.57	0.009	MDC007888.301	1e-177	9	1.50373	No BLAST Hits Found				MDP0000346679	1505968	1506133	2e-68	1505969	1506134
32	APPLE0FR00035151	-0.8	5.4e-06	MDC008721.181	1e-138	10	4.45983	No BLAST Hits Found
34	APPLE0FR00029673	-0.96	0.003	MDC010752.201	0	13	8.90769	No BLAST Hits Found
33	APPLE0F000004940	-0.97	1.2e-11	MDC010752.201	1e-108	13	8.90769	At4g26140	5e-18	beta-galactosidase, putative / lactase, putative similar to beta-galactosidase precursor GI:3869280 from [Carica papaya]
34	APPLE0FR00029673	-0.96	0.003	MDC010752.201	0	13	8.90769	No BLAST Hits Found
35	APPLE0F000058334	-0.62	0.00028	MDC007176.531	1e-175	13	9.48558	At3g14470	0.0001	disease resistance protein (NBS-LRR class), putative domain signature NBS-LRR exists, suggestive of a disease resistance protein.		MDP0000752654	9505253	9506682	7e-79	9505352	9505635
36	APPLE0FR00064080	1.55	5.7e-06	MDC004480.281	0	16	10.4215	No BLAST Hits Found
37	APPLE0FR00033582	1.53	2e-05	MDC005523.452	0	16	14.9037	No BLAST Hits Found
Transcripts identified as having expression patterns associated with that of APPLE0F00007884 in a segregating F1 population from an 'Ottawa3' X 'Robusta 5' cross
	Seq_ID	Delta Expression*	q value	Malus Contig BLAST Hit	evalue	Chromosome	Position (Mb)★	BLAST Hit	evalue	Predicted Annotation		GDR CDS Blast Hit	CDS Start Position	CDS Stop Position	evalue	Seq_ID Start Position	Seq_ID Stop Position
1	APPLE0F000010264	-1.35	3.2e-05	MDC019503.411	1e-180	2	14.9386	At1g52600	1e-94	signal peptidase, putative similar to SP|P13679 Microsomal signal peptidase 21 kDa subunit (EC 3.4.-.-) {Canis familiaris}; contains Pfam profile PF00461: Signal peptidase I		MDP0000335223	14940701	14952297	0.0	14940702	14941242
2	APPLE0F000014273	0.41	0.017	MDC004807.144	0	8	18.1684	At4g16660	9e-83	heat shock protein 70, putative / HSP70, putative		MDP0000507230	18198925	18204381	0.0	18200726	18201586
3	APPLE0F000027216	-0.36	0.006	MDC009662.63	0	9	1.68498	At5g14600	4e-19	Expressed protein		MDP0000184566	1695245	1697679	1e-139	1696215	1696463
40	APPLE0F000001825	-0.25	0.032	MDC008268.233	1e-108	17	2.17786	At5g14600	2e-77	expressed protein		MDP0000282427	2182925	2196412	0.0	2183372	2184837
5	APPLE0F000012665	0.61	0.024	MDC002413.291	0	9	2.23095	At5g14920	3e-14	gibberellin-regulated family protein similar to SP|P46689 Gibberellin-regulated protein 1 precursor {Arabidopsis thaliana}; contains Pfam profile PF02704: Gibberellin regulated protein		MDP0000157876	2230957	2231851	0.0	2230958	2231558
6	APPLE0F000028107	0.73	0.04	MDC002413.291	0	9	2.23095	gb|AAK61483|	1e-07	glycoprotein gp2 [Equine herpesvirus 1]		MDP0000157876	2230957	2231851	0.0	2231014	2231475
7	APPLE0F000009994	-0.5	0.024	MDC013357.206	0	9	3.05029	At1g18800	5e-26	nucleosome assembly protein (NAP) family protein similar to SP|Q01105|SET protein (HLA-DR associated protein II) (PHAPII) (Phosphatase 2A inhibitor I2PP2A) {Homo sapiens}; contains Pfam profile PF00956: Nucleosome assembly protein (NAP)		MDP0000298615	3065229	3068295	0.0	3065643	3065994
8	APPLE0F000020505	-0.33	0.04	MDC019988.199	1e-161	9	4.07206	At3g02110	1e-35	serine carboxypeptidase S10 family protein similar to serine carboxypeptidase II (CP-MII) GB:CAA70815 (SP:P08818) [Hordeum vuChromosomeare]		MDP0000221114	4077503	4082000	1e-141	4078679	4078931
9	APPLE0F000000901	-0.87	0.001	MDC019373.419	1e-151	9	4.8966	At5g38760	5e-11	expressed protein similar to ABA-inducible protein [Fagus sylvatica] GI:3901016, cold-induced protein kin1 [Brassica napus] GI:167146		MDP0000481610	4909565	4917470	1e-101	4909725	4909909
10	APPLE0F000004806	0.42	0.001	MDC010935.355	1e-102	9	5.35051	At5g05740	0.0003	peptidase M50 family protein / sterol-regulatory element binding protein (SREBP) site 2 protease family protein contains Pfam PF02163: Sterol-regulatory element binding protein (SREBP) site 2 protease
11	APPLE0F000010857	-0.3	0.028	MDC024721.22	0	9	5.41048	At5g38480	1e-128	protein GF14 psi (GRF3) (RCI1) identical to 14-3-3 protein GF14 psi GI:1168200, SP:P42644		MDP0000387626	5418448	5425612	0.0	5418449	5419174
12	APPLE0F000008019	-0.44	0.006	MDC016096.158	1e-174	9	6.15508	At4g28220	1e-78	NADH dehydrogenase-related similar to 64 kDa mitochondrial NADH dehydrogenase [Neurospora crassa] GI:4753821, alternative NADH-dehydrogenase [Yarrowia lipolytica] GI:3718005; contains Pfam profile PF00070: Pyridine nucleotide-disulphide oxid		MDP0000284363	6132935	6142033	0.0	6135971	6136420
13	APPLE0F000025375	-1.26	4.5e-10	MDC006170.401	1e-120	9	6.48377	At4g21390	2e-79	S-locus lectin protein kinase family protein contains Pfam profiles: PF00954 S-locus glycoprotein family, PF00069 protein kinase domain, PF01453 lectin (probable mannose binding)		MDP0000258445	6516375	6523484	0.0	6517924	6518532
14	APPLE0F000008496	0.28	0.026	MDC016091.70	0	9	6.76601	At2g30860	1e-08	glutathione S-transferase, putative identical to GB:Y12295		MDP0000346864	6767547	6767724	1e-96	6767548	6767725
15	APPLE0F000058828	0.52	0.001	MDC008930.262	0	9	7.23839	At2g32415	9e-07	3'-5' exonuclease domain-containing protein similar to SP|Q12149 Exosome complex exonuclease RRP6 (EC 3.1.13.-) (Ribosomal RNA processing protein 6) {Saccharomyces cerevisiae}		MDP0000322282	7256297	7261624	0.0	7258423	7258922
16	APPLE00R00006557	0.81	0.00022	MDC012741.382	0	9	7.5107	At4g15290	7e-08	cellulose synthase family protein similar to Zea mays cellulose synthase-5 [gi:9622882], -4 [gi:9622880]		MDP0000295092	7572466	7574723	7e-96	7573823	7573999
17	APPLE0F000053411	0.82	0.00022	MDC012741.382	0	9	7.5107	At2g32540	6e-56	cellulose synthase family protein similar to cellulose synthase catalytic subunit from Arabidopsis thaliana [gi:5230423], cellulose synthase-5 from Zea mays [gi:9622882]		MDP0000295092	7572466	7574723	0.0	7573100	7573801
18	APPLE0F000007884	-1.72	1.8e-22	MDC013099.341	0	9	7.60713	At1g22900	4e-19	disease resistance-responsive family protein similar to pathogenesis-related protein [Pisum sativum] gi|4585273|gb|AAD25355		MDP0000376209	65146302	65146853	0.0	65146303	65146854
19	APPLE0F000023720	-1.39	2.5e-08	MDC020937.110	1e-154	9	9.20097	At3g07740	9e-43	transcriptional adaptor (ADA2a) identical to transcriptional adaptor ADA2a [Arabidopsis thaliana] gi|13591698|gb|AAK31319		MDP0000808481	9206430	9206991	0.0	9206434	9206898
20	APPLE0F000023384	-0.26	0.01	MDC021913.277	1e-115	9	9.41619	At2g04350	1e-83	long-chain-fatty-acid--CoA ligase family protein / long-chain acyl-CoA synthetase family protein (LACS8) similar to LACS 4 [SP|O35547] from Rattus norvegicus, LACS 4 [SP|O60488] from Homo sapiens; contains Pfam HMM BLAST Hit: AMP-binding enzymes P		MDP0000637806	9416267	9417624	0.0	9416465	9417014
21	APPLE0FR00049059	0.4	0.002	MDC015955.47	0	9	9.85777	gb|AAM60935|				MDP0000128949	9858941	9861950	7e-21	9859597	9859756
22	APPLE0F000007175	0.33	0.013	MDC005930.417	1e-148	9	11.3541	At1g06590	1e-109	expressed protein		MDP0000175344	11373458	11379791	0.0	11375403	11376266
23	APPLE0F000008158	0.35	0.02	MDC019360.344	0	9	11.4414	At1g06550	4e-50	enoyl-CoA hydratase/isomerase family protein similar to CHY1 [gi:8572760]; contains Pfam profile PF00388 enoyl-CoA hydratase/isomerase family protein		MDP0000313624	11450608	11458766	0.0	11452160	11452576
24	APPLE0F000025653	-0.69	0.005	MDC004071.254	0	9	12.3314	At1g17745	7e-50	D-3-phosphoglycerate dehydrogenase / 3-PGDH identical to SP|O04130		MDP0000166138	12335177	12339593	0.0	12336376	12336779
25	APPLE0FR00048536	0.44	0.004	MDC005211.841	0	9	17.1438	gb|AAD34677|	0.13	Contains two PF|01344 Kelch motif domains. [Arabidopsis thaliana] pir||D86297 hypothetical protein F3O9.5 - Arabidopsis thaliana		MDP0000356610	17154740	17155259	1e-112	17154741	17154945
26	APPLE0FR00037020	0.46	0.032	MDC017475.231	0	9	17.4043	No BLAST Hits Found				MDP0000461729	17405986	17410628	5e-23	17405987	17406045
27	APPLE0F000005982	0.6	0.002	MDC007130.489	0	9	17.4054	At4g37030	1e-27	hypothetical protein
28	APPLE0FR00030102	0.49	0.028	MDC011052.174	1e-119	9	17.4869	gb|AAL65133|	0.26	ovarian cancer related tumor marker CA125 [Homo sapiens]
29	APPLE00R00016650	-0.29	0.005	MDC008258.107	0	9	17.7239	At3g14160	8e-52	oxidoreductase, 2OG-Fe(II) oxygenase family protein low similarity to alkB protein [Caulobacter crescentus][GI:2055386]; contains Pfam domain PF03171 2OG-Fe(II) oxygenase superfamily		MDP0000136656	17730989	17734484	0.0	17732066	17732451
30	APPLE00R00003357	0.45	0.01	MDC008528.299	0	9	20.6871	At3g16290	2e-19	FtsH protease, putative contains similarity to cell division protein FtsH GI:1652085 from [Synechocystis sp. PCC 6803]		MDP0000138643	20697444	20703172	1e-137	20699858	20700114
31	APPLE0F000024947	0.76	0.003	MDC000223.466	0	9	27.6583	At3g50120	8e-08	expressed protein contains Pfam profile PF03140: Plant protein of unknown function; expression supported by MPSS		MDP0000554052	27661565	27662956	1e-105	27662756	27662957
32	APPLE0F000000343	-0.9	0.002	MDC010456.500	0	9	30.0081	At5g37670	7e-46	15.7 kDa class I-related small heat shock protein-like (HSP15.7-CI) contains Pfam profile: PF00011 Hsp20/alpha crystallin family; identified in Scharf, K-D., et al,Cell Stress & Chaperones (2001) 6: 225-237.		MDP0000184940	30010787	30011762	1e-167	30010993	30011288
33	APPLE0F000024611	0.65	0.006	MDC012505.50	0	9	30.6298	At1g65780	6e-23	tRNA-splicing endonuclease positive effector-related contains similarity to SEN1, a positive effector of tRNA-splicing endonuclease [Saccharomyces cerevisiae] gi|172574|gb|AAB63976
34	APPLE0F000027088	0.3	0.032	MDC011679.268	0	9	31.5665	At5g05010	5e-13	clathrin adaptor complexes medium subunit-related contains pfam profile: PF00928 adaptor complexes medium subunit family		MDP0000021204	31570775	31575013	7e-99	31572075	31572260
35	APPLE0F000057632	2.2	0.013	MDC006261.317	0	9	31.6386	At2g47110	8e-68	ubiquitin extension protein 6 (UBQ6) / 40S ribosomal protein S27A (RPS27aB) identical to GI:166936		MDP0000464712	31658738	31659208	0.0	31658739	31659209
36	APPLE0F000059450	0.36	0.026	MDC025664.9	1e-133	9	32.3662	At1g06240	4e-85	expressed protein contains Pfam domain, PF04305: Protein of unknown function (DUF455)		MDP0000133327	32368088	32371365	0.0	32368465	32369007
37	APPLE0F000049547	1.05	0.007	MDC010931.514	0	10	22.9606	gb|AAD03672|	7e-12	resistance protein candidate RGC2K [Lactuca sativa] pir||T30559 resistance protein RGC2K - garden lettuce		MDP0000125925	22965601	22967943	0.0	22966656	22967353
38	APPLE0F000025507	-0.45	0.046	MDC022101.375	4.9982e-163	13	29.2104	At1g55080	2e-23	expressed protein
39	APPLE0F000021669	-0.3	0.012	MDC007381.261	0	16	5.61974	At2g47800	3e-15	glutathione-conjugate transporter (MRP4) identical to AtMRP4 GI:2959767 from [Arabidopsis thaliana]		MDP0000867326	5532408	5534010	4e-04	5532961	5532995
40	APPLE0F000001825	-0.25	0.032	MDC008268.233	1e-108	17	2.17786	At5g14600	2e-77	expressed protein		MDP0000282427	2182925	2196412	0.0	2184837	2185283
41	APPLE0F000009406	-0.7	0.001	MDC007070.485	1e-128	17	5.47739	At5g38760	4e-11	expressed protein similar to ABA-inducible protein [Fagus sylvatica] GI:3901016, cold-induced protein kin1 [Brassica napus] GI:167146		MDP0000291925	5498893	5510894	1e-124	5499266	5499495
Transcripts identified as having expression patterns associated with that of APPLE0F000002806 in a segregating F1 population from an 'Ottawa3' X 'Robusta 5' cross
	Seq_ID	Delta Expression*	q value	Malus Contig BLAST Hit	evalue	Chromosome	Position (Mb)★	BLAST Hit	evalue	Predicted Annotation		GDR CDS Blast Hit	CDS Start Position	CDS Stop Position	evalue	Seq_ID Start Position	Seq_ID Stop Position
1	APPLE0F000005297	0.79	0.007	MDC005722.492	0	3	1.77927	At5g19630	2e-22	expressed protein		MDP0000747008	1802032	1803720	1e-107	1802515	1802710
2	APPLE0F000021917	0.69	0.021	MDC002406.275	0	3	1.80727	At1g72300	5e-10	leucine-rich repeat transmembrane protein kinase, putative similar to GI:3641252 from [Malus x domestica] (Plant Mol. Biol. 40 (6), 945-957 (1999))		MDP0000580410	1808222	1815429	0.0	1809504	1809892
3	APPLE0F000003277	0.42	0.028	MDC002406.275	0	3	1.80727	At3g27000	2e-18	actin-related protein 2 (ARP2) nearly identical to actin-related protein 2 (ARP2) [Arabidopsis thaliana] GI:3818624; contains Pfam profile PF00022: Actin		MDP0000580410	1808222	1815429	2e-32	1810153	1810227
4	APPLE0F000023771	0.63	0.001	MDC016077.435	0	3	1.83337	At2g20900	5e-09	diacyChromosomelycerol kinase, putative contains INTERPRO domain, IPR001206, DAG-kinase catalytic domain
5	APPLE0F000013924	0.67	6.7e-05	MDC018024.217	0	3	2.91928	At1g15780	2e-38	expressed protein		MDP0000338938	9621762	9624046	0.0	9621763	9622462
6	APPLE0F000053499	-0.43	0.0002	MDC018125.152	1e-127	3	3.84572	At4g26470	8e-52	calcium-binding EF hand family protein low similarity to SP|P06787 Calmodulin {Saccharomyces cerevisiae}; contains INTERPRO:IPR002048 calcium-binding EF-hand domain		MDP0000306089	3852877	3854078	0.0	3852878	3853304
7	APPLE0F000012923	-0.38	0.002	MDC018125.152	1e-127	3	3.84572	At4g26470	2e-58	calcium-binding EF hand family protein low similarity to SP|P06787 Calmodulin {Saccharomyces cerevisiae}; contains INTERPRO:IPR002048 calcium-binding EF-hand domain		MDP0000306089	3852877	3854078	0.0	3852878	3853348
8	APPLE0F000050274	-1.19	3.3e-12	MDC004655.396	1e-170	3	4.30708	At5g56290	3e-46	peroxisomal targeting signal type 1 receptor (PEX5) identical to GI:3603353; contains Pfam profile PF00515 TPR Domain		MDP0000207167	4284546	4287337	0.0	4284547	4285025
9	APPLE0F000005356	-2.93	7.1e-17	MDC005140.286	0	3	4.37676	At5g58250	1e-60	expressed protein		MDP0000121987	4381284	4382801	0.0	4381285	4381965
10	APPLE0F000015239	-0.75	6.3e-07	MDC012433.256	0	3	4.57322	At2g30520	6e-98	signal transducer of phototropic response (RPT2) identical to RPT2 [Arabidopsis thaliana] gi|6959488|gb|AAF33112		MDP0000127019	4573272	4576377	0.0	4573273	4574015
11	APPLE00R00057363	1.55	7.1e-17	MDC016884.81	1e-170	3	4.58882	At5g58290	4e-09	26S proteasome AAA-ATPase subunit (RPT3) identical to 26S proteasome AAA-ATPase subunit RPT3 GI:6652882 from [Arabidopsis thaliana]		MDP0000592685	4590862	4594631	2e-33	4592029	4592122
12	APPLE0F000014735	1.62	3.8e-12	MDC016884.81	0	3	4.58882	At5g58290	5e-53	26S proteasome AAA-ATPase subunit (RPT3) identical to 26S proteasome AAA-ATPase subunit RPT3 GI:6652882 from [Arabidopsis thaliana]		MDP0000592685	4590862	4594631	1e-173	4591817	4592125
13	APPLE0F000056866	0.55	0.001	MDC009964.305	0	3	4.62277	At5g58300	1e-101	leucine-rich repeat transmembrane protein kinase, putative		MDP0000190501	4623095	4627255	0.0	4624475	4625189
14	APPLE0FR00036690	0.51	0.001	MDC007756.370	1e-127	3	4.63758	No BLAST Hits Found				MDP0000178002	4698877	4699549	4e-83	4698878	4699044
15	APPLE0F000015374	0.6	0.002	MDC022843.41	0	3	5.0538	At1g07020	7e-18	expressed protein		MDP0000710436	5060984	5061614	0.0	5060985	5061515
16	APPLE0F000050641	0.47	0.002	MDC004928.545	0	3	5.24899	At2g30260	1e-81	small nuclear ribonucleoprotein U2B, putative / spliceosomal protein, putative similar to spliceosomal protein [Solanum tuberosum] GI:169589		MDP0000163229	5143570	5146158	0.0	5143571	5144269
17	APPLE00R00017270	-0.29	0.023	MDC004388.322	1e-154	3	5.58749	At2g30100	7e-51	ubiquitin family protein low similarity to SP|Q9UQ13 Leucine-rich repeat protein SHOC-2 (Ras-binding protein Sur-8) {Homo sapiens}; contains Pfam profiles PF00240: Ubiquitin family, PF01535: PPR repeat, PF00560: Leucine Rich Repeat		MDP0000320462	5618719	5621880	0.0	5619401	5619859
18	APPLE0F000022964	1.05	0.00033	MDC005401.169	0	3	6.238	At5g58710	2e-13	peptidyl-prolyl cis-trans isomerase, putative / cyclophilin, putative / rotamase, putative (ROC7) similar to cyclophilin [Arabidopsis thaliana] gi|2443755|gb|AAB71401		MDP0000363054	6252756	6254795	3e-48	6253233	6253353
19	APPLE0F000007472	0.36	0.0002	MDC010987.358	0	3	6.33034	At1g53350	2e-22	disease resistance protein (CC-NBS-LRR class), putative domain signature CC-NBS-LRR exists, suggestive of a disease resistance protein.		MDP0000258016	6351150	6355648	0.0	6352494	6353562
20	APPLE0F000009162	1.18	5.3e-05	MDC007923.300	0	3	6.44479	At3g47580	4e-51	leucine-rich repeat transmembrane protein kinase, putative protein kinase Xa21 - Oryza sativa, PIR:A57676		MDP0000612779	6452855	6456025	0.0	6455355	6455930
21	APPLE0F000021308	-0.6	5e-08	MDC009197.222	0	3	6.91496	At3g09140	2e-12	expressed protein contains Pfam profile PF05056: Protein of unknown function (DUF674); expression supported by MPSS		MDP0000169779	72841242	72842836	0.0	72841959	72842398
22	APPLE00R00053065	-0.64	0.041	MDC011236.653	0	3	6.97733	At5g59010	4e-19	protein kinase-related low similarity to serine/threonine/tyrosine-specific protein kinase APK1, Arabidopsis thaliana, SP|Q06548 PIR:S28615; contains Pfam profile: PF00069 Eukaryotic protein kinase domain		MDP0000188157	6977772	6981366	1e-134	6979344	6979584
23	APPLE0F000020871	0.56	4.8e-05	MDC002584.153	0	3	7.44864	At2g29150	1e-05	tropinone reductase, putative / tropine dehydrogenase, putative similar to tropinone reductase SP:P50165 from [Datura stramonium]		MDP0000291707	7389178	7396056	2e-28	7389179	7389254
24	APPLE0F000001303	-0.8	0.009	MDC013045.283	0	3	8.36772	At3g46540	2e-17	epsin N-terminal homology (ENTH) domain-containing protein / clathrin assembly protein-related contains Pfam PF01417: ENTH domain. ENTH (Epsin N-terminal homology) domain; similar to Chain A Of The Epsin N-Terminal Homology (Enth) Domain (GI:		MDP0000197127	8368902	8374090	0.0	8370106	8370590
25	APPLE0F000055326	-0.71	0.00024	MDC007313.546	0	3	8.37985	At3g46540	7e-42	epsin N-terminal homology (ENTH) domain-containing protein / clathrin assembly protein-related contains Pfam PF01417: ENTH domain. ENTH (Epsin N-terminal homology) domain; similar to Chain A Of The Epsin N-Terminal Homology (Enth) Domain (GI:		MDP0000278354	8400949	8402578	0.0	8401185	8401915
26	APPLE0F000007268	1.84	0.005	MDC013455.401	0	3	11.3113	At5g03340	5e-34	cell division cycle protein 48, putative / CDC48, putative very strong similarity to SP|P54609 Cell division cycle protein 48 homolog {Arabidopsis thaliana}; contains Pfam profiles PF00004: ATPase AAA family, PF02359: Cell division protein 4		MDP0000197068	11365379	11367777	0.0	11365770	11366725
27	APPLE0F000002472	-0.54	0.047	MDC019885.320	1e-120	3	13.2665	At5g43810	4e-10	pinhead protein (PINHEAD) / zwille protein (ZWILLE) identical to SP|Q9XGW1 PINHEAD protein (ZWILLE protein) {Arabidopsis thaliana}; contains Pfam profiles PF02171: Piwi domain, PF02170: PAZ domain		MDP0000349208	13273981	13274101	4e-60	13273982	13274102
28	APPLE0FR00035397	0.76	0.009	MDC004378.394	0	3	22.4676	No BLAST Hits Found
29	APPLE0F000015187	0.77	6.8e-08	MDC011621.83	0	10	32.9783	At1g55840	7e-66	SEC14 cytosolic factor (SEC14) / phosphoglyceride transfer protein similar to polyphosphoinositide binding protein SEC14 homolog Ssh1p (GB:AAB94598) [Glycine max]; identified in Eur J Biochem 1998 Dec 1;258(2):402-10 as AtSEC14, characterize		MDP0000341307	32983366	32986799	0.0	32983852	32984384
30	APPLE0F000000889	0.39	0.007	MDC004169.80	0	10	32.9896	At5g55860	8e-43	expressed protein contains Pfam profile PF05701: Plant protein of unknown function (DUF827); expression supported by MPSS		MDP0000274415	33001463	33003795	0.0	33002626	33003416
31	APPLE0F000008588	0.94	0.001	MDC012969.313	0	10	32.9996	At1g55850	4e-83	cellulose synthase family protein similar to cellulose synthase catalytic subunit [gi:13925881] from Nicotiana alata, cellulose synthase-5 [gi:9622882] from Zea mays		MDP0000196876	33003928	33007856	0.0	33005115	33005882
32	APPLE0F000002806	-3.42	3.3e-30	MDC006524.418	0	11	25.5333	At1g27170	1e-21	disease resistance protein (TIR-NBS-LRR class), putative domain signature TIR-NBS-LRR exists, suggestive of a disease resistance protein.		MDP0000840525	25549135	25551757	0.0	25549479	25550597
33	APPLE0F000002206	0.6	0.004	MDC013390.284	1e-125	15	13.2207	At1g75280	2e-71	isoflavone reductase, putative identical to SP|P52577 Isoflavone reductase homolog P3 (EC 1.3.1.-) {Arabidopsis thaliana}; contains Pfam profile PF02716: isoflavone reductase		MDP0000751143	13223122	13235644	0.0	13223275	13224243
* M-values reported on a log2 scale
†The sequences for all of the contigs used to develop the probes for the arrays can be found at the Gene Expression Omnibus (GEO) dataset website: http://www.ncbi.nlm.nih.gov/geo/query/acc.cgi?acc=GPL3715
★Grey boxes indicate differentially expressed genes shown in Figure 4

## Sheet: Tables S2 & S3
Table S2. Correlation between Microarray Gene Expression Values for WAA resistance differentially expressed genes APPLE0FR00068101, and associated features APPLE00R00024612, APPLE0F000011491, APPLE0F000050102
	APPLE00R00024612	APPLE0F000011491	APPLE0F000050102
APPLE0F000011491	0.138
	0.349
APPLE0F000050102	0.107	0.723
	0.467	0
APPLE0FR00068101	0.779	0.403	0.311
	0	0.004	0.032
Cell Contents:	Pearson Correlation
	P-Value
Table S3. Correlation between Relative Gene Expression values (Target Gene/Actin Reference Gene) in qPCR Basic Relative Quantification outputs for the following targets: APPLE24612, APPLE50102, APPLE11491 and WAA resistance differentially expressed gene APPLE68101
	APPLE24612/Actin	APPLE11491/Actin	APPLE50102/Actin
APPLE11491/Actin	0.354
	0.021
APPLE50102/Actin	0.374	0.084
	0.011	0.586
APPLE68101/Actin	0.394	0.435	0.081
	0.007	0.003	0.587
Cell Contents:	Pearson Correlation
	P-Value

## Sheet: Table S4
Table S4: Individual probe data and SNP counts for transcripts in the region 29.0 to 30.2 Mb on Chromosome 12
SEQ_ID	Differ. Expr. Gene?	PROBE_ID	M Res-Sus	q-value Res-Sus	Delta from ave. expresion for gene	SNPs per probe*	Match Length†	STDEV between M values for probe set	PROBE_SEQUENCE
APPLE0F000001330	Yes	APPLE00P0000007977	-0.817919	0.0681751	0.051062	0	60	0.0323482	TAGTAAATGGCACTCCTGAGTACGTCCGTTCATGTTGCGATACTAGCCTGAAGCGCCTTG
APPLE0F000001330	Yes	APPLE00P0000007978	-0.798442	0.0767274	0.0315854	0	60		GTGGACTACATCGATCTTTACTATCAGCACCGCGTGGATACATCCATCCCCATTGAGGAT
APPLE0F000001330	Yes	APPLE00P0000007980	-0.754751	0.0478566	-0.0121058	1	60		AGTTCATCCCATTGCTGCGATACAAATGGAGTGGTCGCTTTGGACTCGTGGAATCGAGGA
APPLE0F000002331	Yes	APPLE00P0000013981	-0.147275	0.814327	-0.245466	1	60	0.334324	GTTGAAGAATTTTTAAGAGAGAAGAGCATAAGTGTTCGTGGATTAGCACATCCAGAACTG
APPLE0F000002331	Yes	APPLE00P0000013982	-0.577482	0.436951	0.184741	1	60		TTTTAAGAGAGAAGAGCATAAGTGTTCGTGGATTAGCACATCCAGAACTGTTTTGGGGCA
APPLE0F000002331	Yes	APPLE00P0000013983	-0.492713	0.551321	0.099972	1	60		TTAAGAGAGAAGAGCATAAGTGTTCGTGGATTAGCACATCCAGAACTGTTTTGGGGCAAG
APPLE0F000002331	Yes	APPLE00P0000013984	-0.786605	0.0117921	0.393864	1	60		AGAGAGAAGAGCATAAGTGTTCGTGGATTAGCACATCCAGAACTGTTTTGGGGCAAGAAC
APPLE0F000002331	Yes	APPLE00P0000013985	0.0403698	0.852012	-0.433111	0	51		CACATGTACTGCTTTATCCTGGTGGTGCACGTGAGGCTCTCCATAAGAAGGGTGAAGAAT
APPLE0F000021822	Yes	APPLE00P0000130875	1.36278	0.0288657	0.730224	0	60	0.568121	ATCTTTGGCAACGTACGAAAGTTGTCCGAGAAGCACGGATGCACCACTGCACAATTTGCC
APPLE0F000021822	Yes	APPLE00P0000130876	2.50607	1.4142e-07	-0.413069	0	60		CAACGTACGAAAGTTGTCCGAGAAGCACGGATGCACCACTGCACAATTTGCCCTAGCTTG
APPLE0F000021822	Yes	APPLE00P0000130877	2.41629	1.0134e-06	-0.323289	0	60		GAAAGTTGTCCGAGAAGCACGGATGCACCACTGCACAATTTGCCCTAGCTTGGATTCTTA
APPLE0F000021822	Yes	APPLE00P0000130878	2.58119	5.04304e-09	-0.488186	0	60		AGCACGGATGCACCACTGCACAATTTGCCCTAGCTTGGATTCTTAGCCAAGGTGATGACG
APPLE0F000021822	Yes	APPLE00P0000130879	1.59868	0.000232388	0.49432	1	60		TGCACAATTTGCCCTAGCTTGGATTCTTAGCCAAGGTGATGACGTGGTACCACTCCCTGG
APPLE0F000025011	Yes	APPLE00P0000150008	0.173353	0.730016	0.568547	0	60	0.500501	GATTTGGGTGTCTGGGGCTCACTGGAATCTACAACGATCCAGTCCCCGAAGAGCTTGGCA
APPLE0F000025011	Yes	APPLE00P0000150009	0.833618	0.0228356	-0.0917176	0	60		GGAATCTACAACGATCCAGTCCCCGAAGAGCTTGGCATATCGATCATCAAGCACGCATTC
APPLE0F000025011	Yes	APPLE00P0000150010	1.49297	1.0134e-06	-0.751071	0	60		AGAGCTTGGCATATCGATCATCAAGCACGCATTCGATAAGGGAATTACATTCTTTGATAC
APPLE0F000025011	Yes	APPLE00P0000150011	0.790029	0.0726808	-0.0481294	0	60		ATTCGATAAGGGAATTACATTCTTTGATACATCAGATGTTTATGGACCTCATATTAATGA
APPLE0F000025011	Yes	APPLE00P0000150013	0.419529	0.696205	0.322371	0	60		TTGATACATCAGATGTTTATGGACCTCATATTAATGAAGTTTTGGTACCTCATATTAATG
APPLE0FR00039381	Yes	APPLE00P0000214536	0.169824	0.739321	0.258253	0	48	0.223048	GGGGCAGTGGTCCAGATCTGAGTCCATTAGTCGCACGATACAGAACAAGTATACCTGCAA
APPLE0FR00039381	Yes	APPLE00P0000214537	0.340559	0.630503	0.0875176	0	51		GCAGTGGTCCAGATCTGAGTCCATTAGTCGCACGATACAGAACAAGTATACCTGCAAATG
APPLE0FR00039381	Yes	APPLE00P0000214538	0.321088	0.581997	0.106988	0	55		TGGTCCAGATCTGAGTCCATTAGTCGCACGATACAGAACAAGTATACCTGCAAATGGAAG
APPLE0FR00039381	Yes	APPLE00P0000214540	0.727618	0.0263037	-0.299541	0	60		GCAGGAAGCCCTACACCGATGCGCATTGCAAGCCCGAACAGTTCCATCCCCTATGCCTAT
APPLE0FR00039381	Yes	APPLE00P0000214541	0.581294	0.0623696	-0.153218	1	60		GGCGCCTAACTACAATGACCGGGCGGTGCCTTCCAGCAGTGGCTATGGCGCACCGTCTCA
APPLE0F000052120	Yes	APPLE00P0000270707	-0.783941	0.00285352	-0.0160118	0	60	0.0589209	CCCGGACACAGTAAGGAGGGCGCATGCAGTTCATCCGATCACGGCTCTGCAAATGGAGTG
APPLE0F000052120	Yes	APPLE00P0000270708	-0.769353	0.000356418	-0.0306	0	60		GGCGCATGCAGTTCATCCGATCACGGCTCTGCAAATGGAGTGGTCCCTCTGGACTCGTGA
APPLE0F000052120	Yes	APPLE00P0000270709	-0.902324	1.99322e-05	0.102371	0	30		TGTTGAAAGTTTGCCTGCAAATAGTTTTGTGGCCTCACAGCCGCGGTTCACAGGAGAGAA
APPLE0F000052120	Yes	APPLE00P0000270710	-0.753912	0.00285352	-0.0460412	0	44		CTGCAAATAGTTTTGTGGCCTCACAGCCGCGGTTCACAGGAGAGAACTTAGACAAGAACA
APPLE0F000052120	Yes	APPLE00P0000270711	-0.790235	0.00028683	-0.00971765	0	60		AAAAGCACCAGTGCTCTACTCCTCAACTAGCACTAGCATGGGTTCTCCACCAAGGAATTG
APPLE0F000000352	No	APPLE00P0000002107	0.0179593	0.876904	-0.0273394	0	56	0.0263099	GCTTATGCAAATTCCCGTCTCCATGCTGTTAAAGCTGAAGTGCTAGTGTTGGCTAGTGGC
APPLE0F000000352	No	APPLE00P0000002109	-0.016098	0.876702	0.00671788	0	60		TTGATGTCGGTTATAAAAGGCACATACAAATACCGTCGTTCTAGGAAGCATGATTATGTC
APPLE0F000000352	No	APPLE00P0000002110	-0.0474988	0.846493	0.0381187	0	41		ACATGTGATGAACAATTCGGGTTATTACGCCCATATACTGCTTCCGTAATGCTCTCAACA
APPLE0F000000352	No	APPLE00P0000002111	0.012973	0.876697	-0.0223531	0	60		TGCTGGAGTTCCAGATGAAGGACCTGTCTTACTTGTTGGTAATCACAACATATTGGGATT
APPLE0F000000352	No	APPLE00P0000002112	-0.014236	0.874294	0.00485594	0	60		CCTAATGAATATCCCAGTGGTGAGTAACTATCTCAAAGACGCTAATCTTGAATCTATAAA
APPLE0F000002127	No	APPLE00P0000012757	0.044174	0.858974	-0.0448225	1	60	0.151186	ATCAGTTGTTGCCCTCTTTCACTGAGTTACTTAATGCTCTTTCAATGAGTGTTATGGTAA
APPLE0F000002127	No	APPLE00P0000012758	0.213243	0.710293	-0.213892	1	57		ATTGCCACTTCAGCGTTTGATGGGATACGCAAGTCTAAGTGGGAAGAACCAAATGGTGCA
APPLE0F000002127	No	APPLE00P0000012760	-0.0819208	0.851679	0.0812723	0	60		CCGCTCCTCTTCATTCAGGCATCTTCGTAACGACAATGAAAGTGACCTGAATGTAGAAAT
APPLE0F000002127	No	APPLE00P0000012761	-0.192621	0.701971	0.191972	0	60		GCCGTTAAAGACGTCCAATCAAATTCACGGCTGCAATTAGGTAGCATTGACCTCTATTCA
APPLE0F000002127	No	APPLE00P0000012762	0.013882	0.876205	-0.0145305	0	60		TTAACTTGGCTCCTCAATATTCGCTATGTGACCTACTTACGGAACTTCATATTTATGATC
APPLE0F000002204	No	APPLE00P0000013219	0.137222	0.798852	-0.0310542	nd	N	0.045214	CTCTCTCTCTCTCTGCTCTCAAAGGGGTGTCCTGAGATCACGTTGAAATCATGGTGAAGG
APPLE0F000002204	No	APPLE00P0000013220	0.158181	0.766358	-0.0520136	0	60		GTGCCCCTGAAGATGAGGATCGTCATGCTGGCGACCTTGGAAATGTCACTGTTGGGGATG
APPLE0F000002204	No	APPLE00P0000013222	0.0402688	0.863127	0.0658989	0	36		TGCAACCTTCACTCTTATTGACAAGCAGATACCTCTAACCGGACCACACTCTGTCATTGG
APPLE0F000002204	No	APPLE00P0000013223	0.0946349	0.816203	0.0115327	0	56		ACAAGCAGATACCTCTAACCGGACCACACTCTGTCATTGGTAGGGCAGTTGTTGTCCATG
APPLE0F000002204	No	APPLE00P0000013224	0.100531	0.818964	0.00563623	0	46		TAGGGCAGTTGTTGTCCATGGCGACCCAGATGACCTGGGCAAGGGTGGACATGAGCTTAG
APPLE0F000002542	No	APPLE00P0000015248	-0.36858	0.509004	0.342169	1	58	0.222387	GTGGACAGCAGCCACACACGAAGGTCGAGAACTTAGTTCAGTAGGCTCGGGACAGAGCCA
APPLE0F000002542	No	APPLE00P0000015250	-0.0953932	0.8015	0.0689824	1	60		TTCTTTCCAAATCTTGCGCTTATGATCACCGACACATAACTCCGGATTTCCTTGCAAATC
APPLE0F000002542	No	APPLE00P0000015251	0.0406725	0.857782	-0.0670832	1	60		TGGAATCCCAAAGGGCCCGAAATTGCAAGGCGATGGAGTCTCCCAAGGAGAATGTGATCA
APPLE0F000002542	No	APPLE00P0000015249	0.224024	0.734556	-0.250435	0	57		AAGGTCGAGAACTTAGTTCAGTAGGCTCGGGACAGAGCCATTCTGACGAAGAATATGAGA
APPLE0F000002542	No	APPLE00P0000015252	0.0672223	0.813062	-0.093633	0	60		CCAATAGTTTATACACAGGCTCACTGCTTCCTCACTCTCTTCGCAGGGCAGTTTCTCTCC
APPLE0F000004018	No	APPLE00P0000024105	0.0212922	0.861416	-0.0285364	1	60	0.212643	TTGCTGAATCCAGTGGCATTCCCCAGATCTTCCCGAGAAGGCTCTGGTTAGCCTAGTCCT
APPLE0F000004018	No	APPLE00P0000024108	0.237459	0.697945	-0.244703	1	60		TAAATCAACACGAAGTTTCCTCGAACTTCTGAAGAGCCGGATTAGGCACATGGTGATGGA
APPLE0F000004018	No	APPLE00P0000024103	-0.206168	0.676912	0.198924	0	49		TGTGTAACAATCAGGTCTTGTCCTCAGACATGAGCTTAGCCACGGTGCGGGCTTATATAT
APPLE0F000004018	No	APPLE00P0000024106	0.152883	0.734556	-0.160127	0	60		TGCAGATTTGTCAATTGGTTGTCTGCGTGTGACAGTACATAGAGTTTTCGACTGGATGAT
APPLE0F000004018	No	APPLE00P0000024107	-0.241687	0.701971	0.234443	0	60		TTGTCTGCGTGTGACAGTACATAGAGTTTTCGACTGGATGATAAATCAACACGAAGTTTC
APPLE0F000004137	No	APPLE00P0000024819	-0.0254136	0.873939	-0.00687801	1	60	0.0449133	ATGTGGCTCTGATGGTGCCCTCGCTTCTCTTCGTCCTGTATTTGGCGTTTCAATCGAGAA
APPLE0F000004137	No	APPLE00P0000024817	-0.104723	0.800343	0.0724318	0	60		TTCAACCATAGACGACGGCGTTTCGGGCTCCGAATTCTACAGCTGGCTCGGCGAATGTCA
APPLE0F000004137	No	APPLE00P0000024818	-0.040129	0.860774	0.00783744	0	60		GCGTTTCGGGCTCCGAATTCTACAGCTGGCTCGGCGAATGTCATGGGTTCTTCCACAATG
APPLE0F000004137	No	APPLE00P0000024820	0.00119763	0.885959	-0.0334892	0	60		TCTCCCATGGCCGCTCTTATATCATGATTGCCTACTACGGGTGCCTCTGGCTTGTTAGCT
APPLE0F000004137	No	APPLE00P0000024822	0.00761048	0.880823	-0.0399021	0	38		TGTTAGCTTGCTCAATCTTGCTTGGTGCTGTTTTCAGGCATGGGAATGCAGTCCTGGAAA
APPLE0F000004447	No	APPLE00P0000026677	-0.106939	0.79253	0.0169295	0	57	0.057519	TTCCTCACAAGGAGGCAGGATTGAAATGCTGTGATGAAATCGATCCACATGCCAAGGAAA
APPLE0F000004447	No	APPLE00P0000026678	-0.150314	0.740174	0.060304	0	43		GACTATCTAGGAGCAATTGCAGCAATTGAGGAAGGACTGCGAGCGTTGAATGGTTCAAGT
APPLE0F000004447	No	APPLE00P0000026679	-0.0159047	0.873861	-0.0741053	0	60		GTAATGGATCTGGTTCCCCGTTAGCTGGCAAATTATTCGTGGTCATGGGAGCTGGTGCTG
APPLE0F000004447	No	APPLE00P0000026680	-0.0447761	0.844989	-0.0452339	0	60		TGGTTCCCCGTTAGCTGGCAAATTATTCGTGGTCATGGGAGCTGGTGCTGCTGGAACAGC
APPLE0F000004447	No	APPLE00P0000026681	-0.132116	0.763272	0.0421056	0	60		TGGCAAATTATTCGTGGTCATGGGAGCTGGTGCTGCTGGAACAGCACTTGCCTATGGCGG
APPLE0F000005609	No	APPLE00P0000033652	0.249184	0.730016	-0.0809497	1	60	0.155337	CCCCATATTTAATGAACTTGTCGATCGAGTGAGTTTGGATGCAAAGTTTCTGCAAGATTC
APPLE0F000005609	No	APPLE00P0000033654	-0.0460907	0.857978	0.214325	1	37		TCTGCAAGATTCACTGTCCAGAACGAAGAAAGTGGATGCTTTTACATCTAAACTTTCCAA
APPLE0F000005609	No	APPLE00P0000033649	0.286536	0.72092	-0.118302	0	60		TCCTCACGCACCCCAAATCATCTGCCTTTAAGCAATCAGGATTCCCAAATCCCGATTCCA
APPLE0F000005609	No	APPLE00P0000033650	0.0534562	0.853235	0.114778	0	41		TGTTGGTGAAAAGTCCGTTCAGAGATCAGGAAAAGTACCTGGTGTAGGCATGGTACATGC
APPLE0F000005609	No	APPLE00P0000033651	0.298086	0.734716	-0.129852	0	51		AAGTCCGTTCAGAGATCAGGAAAAGTACCTGGTGTAGGCATGGTACATGCACCATTTGCT
APPLE0F000006367	No	APPLE00P0000038197	-0.483729	0.616553	0.103607	1	60	0.157881	TTCTACGTTGTTGTTCTAGGACGTTTCTGCATCAGTCGTTTCTCTCTTTTAGTGTATGCA
APPLE0F000006367	No	APPLE00P0000038200	-0.354579	0.712469	-0.025543	1	44		GGAGATTGAGCTGAATGATCTCGGTCAAGCAACAATCGTAATTGAATTTATATCATTGGA
APPLE0F000006367	No	APPLE00P0000038201	-0.186447	0.794814	-0.193674	1	42		TTATATCATTGGAGGGCGAAGTTGGTTCCTTGACATTTTGAGTGAACTACTATTGCTCAA
APPLE0F000006367	No	APPLE00P0000038198	-0.586463	0.159812	0.206341	0	60		ATGCTTCCAAGGGAAACATACTTTGAGACTTCTGCAAAACAGGGCTGCCATGTAGATGAT
APPLE0F000006367	No	APPLE00P0000038202	-0.289391	0.730016	-0.0907308	0	60		TGTAGCTGAAGTTTTCTTTCGCAAAGCGTTGACCGACTGTTGTACTCATATCTGCGTTTC
APPLE0F000006492	No	APPLE00P0000038951	0.10557	0.771376	-0.0892758	nd	n	0.106613	GTCTGCTGCTGATGTCCGACCCGAATTTGGCATTGGCTGCATCGGGCGGGCGGGTCGGGG
APPLE0F000006492	No	APPLE00P0000038947	-0.0428188	0.854353	0.0591132	0	60		CAGCAACAAACCCACCAAACCCAATTGGGATTATCACCGGAAAGCTGCTGAATGCTCTGA
APPLE0F000006492	No	APPLE00P0000038948	-0.0397116	0.861866	0.056006	0	56		CACCAAACCCAATTGGGATTATCACCGGAAAGCTGCTGAATGCTCTGAAGGCGTTGAGGA
APPLE0F000006492	No	APPLE00P0000038949	-0.0943367	0.807671	0.110631	0	44		TTGGGATTATCACCGGAAAGCTGCTGAATGCTCTGAAGGCGTTGAGGAAGCCGGCGATGG
APPLE0F000006492	No	APPLE00P0000038950	0.152769	0.754412	-0.136474	0	31		CGGAAAGCTGCTGAATGCTCTGAAGGCGTTGAGGAAGCCGGCGATGGCCGCCGTGTTGTT
APPLE0F000007014	No	APPLE00P0000042082	0.113379	0.815383	-0.163699	nd	n	0.117432	CTGCTGCAATCATCCAGTCCGCTGCCACGCAGAATGAGAAGGCGGCTGTTTTCGGTTCAA
APPLE0F000007014	No	APPLE00P0000042083	-0.018488	0.876458	-0.0318312	2	60		GCAGAATGAGAAGGCGGCTGTTTTCGGTTCAAGTGACGTGAAAGCGGATGTTGGAGGAGA
APPLE0F000007014	No	APPLE00P0000042079	-0.136808	0.795654	0.0864885	0	60		AATGAGCCAAGAACAGCCGCGGAGACCTGAAGATCAGAAGGAACCGGTGACATATGGGGA
APPLE0F000007014	No	APPLE00P0000042080	-0.188284	0.742251	0.137965	0	60		TGACATATGGGGATGTGTTTCCCGGCGTTCAGGGCGCCCAGCTGGCGGACAAGGTGGTGA
APPLE0F000007014	No	APPLE00P0000042081	-0.0213957	0.870879	-0.0289236	0	60		CTGGCGGACAAGGTGGTGACGCCCAAGGATGCCGCCATGATCCAGGCGGCAGAAAATGCT
APPLE0F000007015	No	APPLE00P0000042085	-0.221506	0.730016	0.200202	1	59	0.17867	AGCCACGGCTATGACAGCCGGACAGAAGCCAGTTGAGTGGAGTGACGCCGCTGCAATTCA
APPLE0F000007015	No	APPLE00P0000042090	-0.0789694	0.824048	0.057665	1	60		CGTCGAGATGCTGAGGGAGTGACTGGTGCAGAAATGCGAAACGATCCATACCTGACTACA
APPLE0F000007015	No	APPLE00P0000042086	0.0757896	0.829816	-0.097094	0	57		CCAGTTGAGTGGAGTGACGCCGCTGCAATTCAAGCGGCCGAGGTTAGAGCCACTGGCCGC
APPLE0F000007015	No	APPLE00P0000042087	0.235057	0.678175	-0.256361	0	60		AGGTTAGAGCCACTGGCCGCACCAATATAGTACCTGGTGGTGTGGCCGCTGCTGCTCAGT
APPLE0F000007015	No	APPLE00P0000042089	-0.116892	0.78805	0.095588	0	60		ATGCAACTTCAAAGTTACCGGCAGACAAACCGGCAACACGTCGAGATGCTGAGGGAGTGA
APPLE0F000008159	No	APPLE00P0000048949	0.316641	0.731856	-0.207566	1	51	0.145782	TGTTGGTATGGATGCCTTGGACATTGAAAAGTGGAGATTTGTAAGCGACAGTCCTGGAAC
APPLE0F000008159	No	APPLE00P0000048951	-0.0485026	0.847283	0.157578	1	60		ATTATTCCACTTCTAGGGCAGGATTCTGTAGATGATCTCGTTATCCAAGATATTCGACGG
APPLE0F000008159	No	APPLE00P0000048954	0.0272783	0.866539	0.0817974	1	60		TGTACCATATATTCACCCGAACTCACTCAGCGTGCGATATAATTCTTCGATCCTTGGTTT
APPLE0F000008159	No	APPLE00P0000048952	0.195331	0.737916	-0.0862551	0	60		CGATCTTCTGACGACTCCATTTAATAGGCACACTGTCCATCGCTATTGGCGTAAGTTTGA
APPLE0F000008159	No	APPLE00P0000048953	0.0546304	0.842604	0.0544453	0	60		AATAAATTGTACCATATATTCACCCGAACTCACTCAGCGTGCGATATAATTCTTCGATCC
APPLE0F000011664	No	APPLE00P0000069981	-0.18865	0.773885	0.186905	1	60	0.143602	CATGGCTACTGCAATTCCTTCAGAAATGCGATATGGAGCTTCTCGAGTTGAGACCTATAG
APPLE0F000011664	No	APPLE00P0000069982	0.152216	0.799316	-0.153961	1	49		CAATTCCTTCAGAAATGCGATATGGAGCTTCTCGAGTTGAGACCTATAGATGCAATATTT
APPLE0F000011664	No	APPLE00P0000069979	-0.111576	0.810839	0.109831	0	51		AGTTCTTATGTATGAGGACACGGTGCGCCAGGAGGCTGCTCGGAAAACAGTCCCTATAGA
APPLE0F000011664	No	APPLE00P0000069983	0.0414158	0.863691	-0.0431603	0	60		CATCCTGTACAGTTGAGCTTCAATGCTGGAATCTCATTATACGTTTTCGGCTGAAAACAG
APPLE0F000011664	No	APPLE00P0000069984	0.0978711	0.839988	-0.0996155	0	36		TGTTTGGACAGAGTGCTTCTCACAATCTTTGGGAAGATGGATGCATCTTGATCCTTGTGA
APPLE0F000014520	No	APPLE00P0000087115	-0.0425039	0.858736	0.202733	1	60	0.181555	TATGATCACAACTATAGATCTGGTTACTCTAATGGCACGGGAGGAGGACCACACACCAAT
APPLE0F000014520	No	APPLE00P0000087116	0.347209	0.729249	-0.18698	1	60		CAATTATTCATGAACGTATTCTCTCACCTGCAAACGAATACGGGTATGCTGATGACTGGC
APPLE0F000014520	No	APPLE00P0000087117	0.0615676	0.850823	0.0986615	0	60		TGGTGATCGCTACCCTCGTAAGCCTTCAAGTCCCGTGAAAAGTTATGGCTACTCAGCTGA
APPLE0F000014520	No	APPLE00P0000087118	0.274644	0.731798	-0.114415	0	60		CATCAACAGCTGCATAGACCTTCCAGCCCTGAAGATGATTATCCGCGAGAAGTTGGTGAT
APPLE0F000016194	No	APPLE00P0000097159	-0.169705	0.763272	0.191008	0	60	0.109753	CTGAACATAACATTGATTCCATTGGGGATACAGAAGCAAGTCAGTTCCTTTCAGAATATT
APPLE0F000016194	No	APPLE00P0000097160	0.111436	0.775889	-0.0901328	0	60		TTCGACTCCTGAAGCTGTATTTGCCCAGCATCTGCTTTCAAGGCTATGGAAACTGAAACA
APPLE0F000016194	No	APPLE00P0000097162	0.0604923	0.807491	-0.0391888	0	60		TAAGTTTATGCCCCTCAAGGTGGTGGCTGAGGGAGATGTATCGGTGATCGGGCAGCTACT
APPLE0F000016194	No	APPLE00P0000097163	0.0438863	0.842604	-0.0225828	0	60		CCCCTCAAGGTGGTGGCTGAGGGAGATGTATCGGTGATCGGGCAGCTACTTGTTGATGAA
APPLE0F000016194	No	APPLE00P0000097164	0.0604076	0.810866	-0.0391041	0	60		TGGTGGCTGAGGGAGATGTATCGGTGATCGGGCAGCTACTTGTTGATGAACATCAATCAA
APPLE0F000016203	No	APPLE00P0000097213	0.0887984	0.799535	-0.121399	1	56	0.29639	CTCTTCTCTGTTACAGCTTCGCCACAGCTAAATGCTGGGCTTCCTTCCTTGGAGCATTCT
APPLE0F000016203	No	APPLE00P0000097215	0.230743	0.722403	-0.263344	0	60		TCCTTTTGAAGCACAAAGGTCTTGCCCTTCCAGCGCTGCAGATATGTTTAGAAGCTTTTA
APPLE0F000016203	No	APPLE00P0000097216	-0.049431	0.850936	0.0168309	0	60		CTTTTCTGCAATTATCCAAGGTTTAGCCCTTGAGTCAAATGCTTTCATCAGTGCTGATTT
APPLE0F000016203	No	APPLE00P0000097217	0.0991492	0.797519	-0.131749	0	41		TAGAGATCCAACTCCTAGGCAGATTCTGCTCTCGCTCCCTTTTATCAAACAGCATGATTT
APPLE0F000016203	No	APPLE00P0000097218	-0.532261	0.630503	0.49966	0	60		GCATGCTCGTATTAGCTACTGGTAACAAGTTAAAAGCGCTTGCTGTTCAGAAAAGCGTAA
APPLE0F000018393	No	APPLE00P0000110348	0.112528	0.781531	-0.0779967	nd	n	0.0666825	TGGGATCAACCCTATTGGCTGCCTGCTCCGCCACCAGCTCGGCGAGCGGGCACGGCTGGA
APPLE0F000018393	No	APPLE00P0000110349	0.0934469	0.795	-0.0589161	nd	n		AACCCTATTGGCTGCCTGCTCCGCCACCAGCTCGGCGAGCGGGCACGGCTGGAGCGGCCT
APPLE0F000018393	No	APPLE00P0000110350	0.021863	0.871103	0.0126678	nd	n		CTATTGGCTGCCTGCTCCGCCACCAGCTCGGCGAGCGGGCACGGCTGGAGCGGCCTCCGT
APPLE0F000018393	No	APPLE00P0000110351	-0.0408715	0.851679	0.0754023	nd	n		TGGCTGCCTGCTCCGCCACCAGCTCGGCGAGCGGGCACGGCTGGAGCGGCCTCCGTTTAC
APPLE0F000018393	No	APPLE00P0000110352	-0.014312	0.878016	0.0488428	nd	n		TGCCTGCTCCGCCACCAGCTCGGCGAGCGGGCACGGCTGGAGCGGCCTCCGTTTACCGCC
APPLE0F000019191	No	APPLE00P0000115115	0.51454	0.446127		nd	n	0.28007	ATGCCTTCAGCAGAGGAATCACCTTCTTCGACACATCTGATGTATATGGAACTGATCATC
APPLE0F000019191	No	APPLE00P0000115116	0.867827	0.051331		nd	n		TCAGCAGAGGAATCACCTTCTTCGACACATCTGATGTATATGGAACTGATCATCCCAATG
APPLE0F000019191	No	APPLE00P0000115117	0.504049	0.613868		nd	n		AGGAATCACCTTCTTCGACACATCTGATGTATATGGAACTGATCATCCCAATGAAATTCT
APPLE0F000019191	No	APPLE00P0000115118	0.232313	0.740207		nd	n		ACCTTCTTCGACACATCTGATGTATATGGAACTGATCATCCCAATGAAATTCTTGTAGGC
APPLE0F000019191	No	APPLE00P0000115119	0.158702	0.767835		nd	n		CGACACATCTGATGTATATGGAACTGATCATCCCAATGAAATTCTTGTAGGCAAGGCCTT
APPLE0F000019191	No	APPLE00P0000115120	0.0900542	0.828666		nd	n		TATGGAACTGATCATCCCAATGAAATTCTTGTAGGCAAGGCCTTGAGGAATGCCAGAAGA
APPLE0F000021216	No	APPLE00P0000127248	-0.299926	0.74906	-0.2045	nd	n	0.137322	GCAAGTGAAGCATGAGTATTTACTTTGTGAAAATAAACTGGAAAATCTTTTCGAGCTGCA
APPLE0F000021216	No	APPLE00P0000127249	-0.448165	0.690517	-0.0562605	nd	n		GAAGCATGAGTATTTACTTTGTGAAAATAAACTGGAAAATCTTTTCGAGCTGCAGACACA
APPLE0F000021216	No	APPLE00P0000127245	-0.596103	0.637769	0.091677	4	60		TAAAATGTCTGCAGCAAGTGAAGCATGAGTATTTACTTTGTGAAAATAAACTGGAAAATC
APPLE0F000021216	No	APPLE00P0000127246	-0.651196	0.53635	0.14677	4	60		TGTCTGCAGCAAGTGAAGCATGAGTATTTACTTTGTGAAAATAAACTGGAAAATCTTTTC
APPLE0F000021216	No	APPLE00P0000127247	-0.526738	0.701099	0.0223126	4	60		TGCAGCAAGTGAAGCATGAGTATTTACTTTGTGAAAATAAACTGGAAAATCTTTTCGAGC
APPLE0F000025018	No	APPLE00P0000150051	-0.125882	0.830736	0.0449941	1	60	0.137608	TCTCCGATGGAATCATCTAACGGTCCAGATTCCACCGATGGGTTGCCATCCATTGACTTT
APPLE0F000025018	No	APPLE00P0000150050	0.133471	0.794305	-0.214359	0	60		AAGGGCAGATCTCGTTGCTTTCAGTTAATGTGAACGAGTCCTTCCAATCATCGTCGTCTC
APPLE0F000025018	No	APPLE00P0000150052	-0.166559	0.771587	0.0856706	0	38		AAGAATGAGCTCCAGCAGTCCATATCAAATCTTGAAGGAGAAATTGCACAGTTGAAGCAG
APPLE0F000025018	No	APPLE00P0000150054	-0.0307353	0.867559	-0.0501529	0	52		TTGGATGAGAAGAGGAGAGAATCTTTGAACAAGATTATAGACATCAAAGGTAGTATTCGA
APPLE0F000025018	No	APPLE00P0000150055	-0.214735	0.763174	0.133847	0	42		AGAGGAGAGAATCTTTGAACAAGATTATAGACATCAAAGGTAGTATTCGAGTGTTCTGTC
APPLE0F000025349	No	APPLE00P0000152036	-0.178029	0.729249	0.110165	2	60	0.0648739	GAAGCGGATAATCCTACTGCGGCATGGCGAGTCCGAAGGGAATCTCGACCACGCCGCCTA
APPLE0F000025349	No	APPLE00P0000152038	-0.0174118	0.873245	-0.0504529	0	60		CCACGCTCTGCCAGATCGGACGGTCATTCTCCAGGACGCGGATCATCGGGGTCCGCGAGG
APPLE0F000025349	No	APPLE00P0000152039	-0.0227941	0.865812	-0.0450706	0	60		CTCTGCCAGATCGGACGGTCATTCTCCAGGACGCGGATCATCGGGGTCCGCGAGGAGTGC
APPLE0F000025349	No	APPLE00P0000152040	-0.0578824	0.820538	-0.00998235	0	60		CAGATCGGACGGTCATTCTCCAGGACGCGGATCATCGGGGTCCGCGAGGAGTGCCGGATA
APPLE0F000025349	No	APPLE00P0000152041	-0.0632059	0.845512	-0.00465882	0	60		GTCATTCTCCAGGACGCGGATCATCGGGGTCCGCGAGGAGTGCCGGATACGGGAGCAGGA
APPLE0F000025554	No	APPLE00P0000153266	-0.0536176	0.840121	0.234929	1	60	0.158622	TATCTATGGTGATGACGTAAGGGAAGCCCTTGTACGATTGCAGAAGGAAGGGTGAGAAGC
APPLE0F000025554	No	APPLE00P0000153267	0.196559	0.710293	-0.0152471	0	60		AAGCAGATGCTGCTTATATCCTAATGCAGAGGATATTCCCAACTGTTTCTCACACATTCT
APPLE0F000025554	No	APPLE00P0000153268	0.206824	0.697249	-0.0255118	0	60		AGAGGATATTCCCAACTGTTTCTCACACATTCTTGATGCGTGAGGGCATATGTTATAAAG
APPLE0F000025554	No	APPLE00P0000153269	0.165	0.730016	0.0163118	0	60		ACATTCTTGATGCGTGAGGGCATATGTTATAAAGATGATACCATATCTGAGCTCGGGGTA
APPLE0F000025554	No	APPLE00P0000153270	0.391794	0.195761	-0.210482	0	60		TATGTTATAAAGATGATACCATATCTGAGCTCGGGGTATACGGTGCTTACTTAAGGAACA
APPLE0F000026636	No	APPLE00P0000159760	0.154147	0.824028	-0.208382	1	60	0.16171	AAGCCAAGCCATTGGATGATGCCTAAGAGTGCGGCAGTTGTGTTAGTAGAGTTGTAGGTT
APPLE0F000026636	No	APPLE00P0000159761	-0.106941	0.828551	0.0527059	1	60		TACTACGATATTTGGGAGGGAGAGTCGAACTCGAGACAACGAATGTAAGGCTGAATGCTC
APPLE0F000026636	No	APPLE00P0000159758	-0.247706	0.773413	0.193471	0	60		AATTAAAGGCATAAATCATCATACAGATCAGGAAGGATACAAATTTAAGCCAAGCCATTG
APPLE0F000026636	No	APPLE00P0000159759	0.0652941	0.860283	-0.119529	0	60		GATACAAATTTAAGCCAAGCCATTGGATGATGCCTAAGAGTGCGGCAGTTGTGTTAGTAG
APPLE0F000026636	No	APPLE00P0000159762	-0.135971	0.832639	0.0817353	0	58		GAACTCGAGACAACGAATGTAAGGCTGAATGCTCTTAAACGACTATTGTAAAATTGAGCA
APPLE0F000026979	No	APPLE00P0000161818	0.0507647	0.85559	0.0194412	2	60	0.0345454	CTGGATGTATCTCTGGCCTCAAGCCTGGACTTCATGGGTTTCCACGTCCATGCTTTCGGA
APPLE0F000026979	No	APPLE00P0000161817	0.128147	0.794814	-0.0579412	2	60		TGACTGGATGTATCTCTGGCCTCAAGCCTGGACTTCATGGGTTTCCACGTCCATGCTTTC
APPLE0F000026979	No	APPLE00P0000161816	0.0423529	0.860387	0.0278529	2	60		ACTGTGACTGGATGTATCTCTGGCCTCAAGCCTGGACTTCATGGGTTTCCACGTCCATGC
APPLE0F000026979	No	APPLE00P0000161820	0.0547353	0.852191	0.0154706	1	60		ATGTATCTCTGGCCTCAAGCCTGGACTTCATGGGTTTCCACGTCCATGCTTTCGGAGACA
APPLE0F000026979	No	APPLE00P0000161821	0.0750294	0.833918	-0.00482353	1	60		ATCTCTGGCCTCAAGCCTGGACTTCATGGGTTTCCACGTCCATGCTTTCGGAGACACAAC
APPLE0F000051279	No	APPLE00P0000265660	-0.179382	0.774759	-0.108935	0	56	0.100188	GGTTCAGAACGACGAATTGCTAAAATCGGACGAGGAATTGGCTAGAATGTTGCAGGCAGA
APPLE0F000051279	No	APPLE00P0000265662	-0.299647	0.735701	0.0113294	0	34		CGGCCTTATGTCAGTCAAGTTCTTATGTATGAGGACACGGTGCGCCAGGAGGCTGCTCGG
APPLE0F000051279	No	APPLE00P0000265663	-0.0766765	0.8399	-0.211641	0	51		AGTTCTTATGTATGAGGACACGGTGCGCCAGGAGGCTGCTCGGAAAACAGTCCCTATAGA
APPLE0F000051279	No	APPLE00P0000265664	-0.101941	0.825383	-0.186376	0	60		ATGAGGACACGGTGCGCCAGGAGGCTGCTCGGAAAACAGTCCCTATAGAAGAGCTTGAGG
APPLE0F000053926	No	APPLE00P0000281542	-0.398059	0.715345	0.208787	nd	n	0.225299	AAATTTCTCCCAACCCCAACACATTTCAATTTCACAAGCGCCATCTCTGTCTCGCGCATA
APPLE0F000053926	No	APPLE00P0000281543	0.0368824	0.8657	-0.226154	2	60		ATTTCACAAGCGCCATCTCTGTCTCGCGCATACTTCACTGTCGTCAAAGATTCGATCTTT
APPLE0F000053926	No	APPLE00P0000281544	-0.367353	0.658368	0.178081	0	60		TCTCTGTTCGCTATTTCTGTGATTCCGTCGCAGGAAAATGAGTTCGAAAGAAGGAGCGTC
APPLE0F000053926	No	APPLE00P0000281546	-0.0285588	0.865903	-0.160713	0	60		CGAACGTGTCGGTGCCGGCGCACCTGTTTATCTCTCCGCCGTGCTAGAATACCTCGCTGC
APPLE0F000057924	No	APPLE00P0000305530	0.227294	0.729249	0.0730515	1	60	0.0550074	TTGGCTCCAAGCCTCCAATTCTTTCCGGCAGTCCAACCATCGCAGCAGCCGCCTCGGCCG
APPLE0F000057924	No	APPLE00P0000305531	0.314588	0.730016	-0.0142426	0	60		CTCGTACTCTTCGCAATTGTTTGCGGATTTCTCAGCAGAAACAGTGGCAACGACAACAAT
APPLE0F000057924	No	APPLE00P0000305532	0.299676	0.734556	0.000669118	0	60		AGTGGTACGATCAGTATTCAGATCGGAGTCGGACGGTCGATAATCAGAGCAGTGGTGCTA
APPLE0F000057924	No	APPLE00P0000305534	0.359824	0.730016	-0.0594779	0	60		ATTCAGATCGGAGTCGGACGGTCGATAATCAGAGCAGTGGTGCTACTAGCACGATGGACA
APPLE0F000058365	No	APPLE00P0000308153	-0.00179412	0.885572	0.0410588	nd	n	0.0341611	GGAGTATGAAGGAGAGCATCTTCTACGACAGACAAACTTCATTTACAGAGATGATGTCCC
APPLE0F000058365	No	APPLE00P0000308154	0.0736176	0.818918	-0.0343529	nd	n		AGTATGAAGGAGAGCATCTTCTACGACAGACAAACTTCATTTACAGAGATGATGTCCCTA
APPLE0F000058365	No	APPLE00P0000308155	0.0251176	0.869364	0.0141471	nd	n		TATGAAGGAGAGCATCTTCTACGACAGACAAACTTCATTTACAGAGATGATGTCCCTACA
APPLE0F000058365	No	APPLE00P0000308156	0.0601176	0.840647	-0.0208529	nd	n		TGAAGGAGAGCATCTTCTACGACAGACAAACTTCATTTACAGAGATGATGTCCCTACACA
APPLE0F000058730	No	APPLE00P0000310337	0.139471	0.783516	-0.0970294	0	60	0.0905987	CAAAAAGTGAGGATTGGTTTCACAGAAATGAATGGTCTCTCACATCTTGAACCAGATTTC
APPLE0F000058730	No	APPLE00P0000310338	0.0241176	0.873245	0.0183235	0	38		AGATATGGCAGATACAATGAAATCCTTGGCAAAGGAGCTTCTAAGACAGTTTACAGAGCA
APPLE0F000058730	No	APPLE00P0000310339	-0.0736471	0.839988	0.116088	0	60		AAGGGATGGAAGTTGCTTGGAACCAGGTCAAGCTCTATGATTTCCTGCAGAGCCCTGAAG
APPLE0F000058730	No	APPLE00P0000310341	0.0798235	0.839372	-0.0373824	0	60		TCAAGACATTGAAGCACGGAAACATCATGAAGTTCTACACTTCCTGGGTTGATCCTGCCA
APPLE0F000060484	No	APPLE00P0000320862	0.0606176	0.868017	0.0369853	1	57	0.107841	GAAGCTATCCAAAGGTGACTCTAATGACCCTGCGGAGCTGAAACAGGTTTCTTGGCTAGA
APPLE0F000060484	No	APPLE00P0000320861	-0.000882353	0.886301	0.0984853	0	53		GACTTAGCATTGTATGGGGCAATGTTGAACACCACTGGAAATTACCTAAGAAGCTATCCA
APPLE0F000060484	No	APPLE00P0000320863	0.0797647	0.862726	0.0178382	0	60		GAAGACGTACCAAATCAGCTTTGACGTAGAACTGACACCTTGTGCATTTGGTTGGAGAGA
APPLE0F000060484	No	APPLE00P0000320864	0.250912	0.797814	-0.153309	0	60		GACGTACCAAATCAGCTTTGACGTAGAACTGACACCTTGTGCATTTGGTTGGAGAGACAT
APPLE0FR00029212	No	APPLE00P0000173936	-0.331059	0.657761	-0.227257	0	38	0.1926	AACCGGCATTATCAGGTCCCTGATTAGCTCAGCAGTTCAACATGTTATCACTGTGACAAC
APPLE0FR00029212	No	APPLE00P0000173938	-0.482265	0.637769	-0.0760515	0	54		GCAGTTCAACATGTTATCACTGTGACAACGCCTGATATCACTTGCACAAAGACCTTACAT
APPLE0FR00029212	No	APPLE00P0000173939	-0.772647	0.229758	0.214331	0	60		ACATGTTATCACTGTGACAACGCCTGATATCACTTGCACAAAGACCTTACATAAGCTACA
APPLE0FR00029212	No	APPLE00P0000173940	-0.647294	0.230807	0.0889779	0	60		TCACTGTGACAACGCCTGATATCACTTGCACAAAGACCTTACATAAGCTACAAAAGCACC
APPLE0FR00031686	No	APPLE00P0000183822	-0.108029	0.803751	-0.0041	0	60	0.183852	TTGTTGTCCAGCCATGCTTAGAATTCCATATTTCCTGGATAAATGTGACAAAGTCAATCA
APPLE0FR00031686	No	APPLE00P0000183823	-0.411735	0.734556	0.299606	0	60		TGCTTAGAATTCCATATTTCCTGGATAAATGTGACAAAGTCAATCATAATCTGCCCGGAT
APPLE0FR00031686	No	APPLE00P0000183824	0.0665294	0.848764	-0.178659	0	60		CATATTTCCTGGATAAATGTGACAAAGTCAATCATAATCTGCCCGGATAGCATCACCTTC
APPLE0FR00031686	No	APPLE00P0000183826	-0.1115	0.792943	-0.000629412	0	60		TTCTTCTCGTGGGCTCATGTATCTGTTTCCTAGAATGAATACTTGGTGGATCATGGGTTT
APPLE0FR00031686	No	APPLE00P0000183827	0.00408824	0.883849	-0.116218	0	60		TATCTGTTTCCTAGAATGAATACTTGGTGGATCATGGGTTTCACTTTGACTACCTATCAC
APPLE0FR00033451	No	APPLE00P0000190888	0.245	0.740174	-0.184565	nd	n	0.108762	TGGAATCGGGATTTGGGATTCTTGATTGCTTAAGGGTAGATGATCTGGGGTGCGTGAGGA
APPLE0FR00033451	No	APPLE00P0000190887	0.0114706	0.880077	0.0489647	1	60		GACATGATCCTCAGATGGGTCTGCGGAATTTGGTGGGTGGAATGGAATTTGGAATCGGGA
APPLE0FR00033451	No	APPLE00P0000190884	-0.00788235	0.881509	0.0683176	0	60		CTGAGAGGGTTTCTGGGACATGATCCTCAGATGGGTCTGCGGAATTTGGTGGGTGGAATG
APPLE0FR00033451	No	APPLE00P0000190885	-0.0175	0.876904	0.0779353	0	60		GAGAGGGTTTCTGGGACATGATCCTCAGATGGGTCTGCGGAATTTGGTGGGTGGAATGGA
APPLE0FR00033451	No	APPLE00P0000190886	0.0710882	0.841222	-0.0106529	0	60		TTTCTGGGACATGATCCTCAGATGGGTCTGCGGAATTTGGTGGGTGGAATGGAATTTGGA
APPLE0FR00034146	No	APPLE00P0000193665	-0.0671471	0.843956	-0.0236471	nd	n	0.107396	AGGTCAACTTGCGGCCCAGGACGAGCACATTAGGGCTCAGGACGAGAGAATGAGTATGAT
APPLE0FR00034146	No	APPLE00P0000193666	-0.163824	0.765009	0.0730294	1	39		CAGGACGAGAGAATGAGTATGATTGTACAAGCCTTAGCGATGTTCGGCCTCCAAATCCCG
APPLE0FR00034146	No	APPLE00P0000193662	0.0569706	0.844898	-0.147765	0	60		TGTCTCTCTCCCTCTCGTTCTAAGCGGCGGGCCGCCACACGAATCTCGAAGCCGACGTGA
APPLE0FR00034146	No	APPLE00P0000193664	-0.222353	0.75287	0.131559	0	30		TAAAAGGTCAACTTGCGGCCCAGGACGAGCACATTAGGGCTCAGGACGAGAGAATGAGTA
APPLE0FR00034146	No	APPLE00P0000193667	-0.0576176	0.836947	-0.0331765	0	60		TCCCAGCCACTTCGTCCAGCCGATACCCAGTAGCATGATGTATTAAACCTAGAAGACTTG
APPLE0FR00034999	No	APPLE00P0000197040	0.0246176	0.87076	0.00618235	0	60	0.107259	AAGGATCTCTAGTATGTGCATCCCTTTGTGAAAGTGGCCGTGATTCTCTCACCCCCTCAT
APPLE0FR00034999	No	APPLE00P0000197041	0.108441	0.799535	-0.0776412	0	59		GGGGCTAAAACCGATGAATGCACTTGAGCTGGTCGGAAAAGTGCTGTGAGCCTCCTGACT
APPLE0FR00034999	No	APPLE00P0000197042	-0.0997647	0.80977	0.130565	0	58		GGGCTAAAACCGATGAATGCACTTGAGCTGGTCGGAAAAGTGCTGTGAGCCTCCTGACTT
APPLE0FR00034999	No	APPLE00P0000197044	-0.0425	0.860579	0.0733	0	56		GCTAAAACCGATGAATGCACTTGAGCTGGTCGGAAAAGTGCTGTGAGCCTCCTGACTTGT
APPLE0FR00034999	No	APPLE00P0000197045	0.163206	0.750833	-0.132406	0	53		AAAACCGATGAATGCACTTGAGCTGGTCGGAAAAGTGCTGTGAGCCTCCTGACTTGTCGG
APPLE0FR00039157	No	APPLE00P0000213642	-0.0426471	0.84691	0.0122882	5	60	0.177055	AATACATCATGCTCTTGGGTATCGGCTGGGCAAAATGGCTGGGAAGTCGAAGGTGGAGCA
APPLE0FR00039157	No	APPLE00P0000213643	0.249176	0.709225	-0.279535	5	60		ACATCATGCTCTTGGGTATCGGCTGGGCAAAATGGCTGGGAAGTCGAAGGTGGAGCAAGA
APPLE0FR00039157	No	APPLE00P0000213644	-0.123471	0.768321	0.0931118	5	60		CATGCTCTTGGGTATCGGCTGGGCAAAATGGCTGGGAAGTCGAAGGTGGAGCAAGATCAG
APPLE0FR00039157	No	APPLE00P0000213646	-0.225294	0.729249	0.194935	1	60		TCAGGTGCTGGCATCGGGATTTGGAGGCCGAACATCTTTAAGGCCTGTACAATCATACTC
APPLE0FR00039157	No	APPLE00P0000213647	-0.00955882	0.883363	-0.0208	1	60		CTGGCATCGGGATTTGGAGGCCGAACATCTTTAAGGCCTGTACAATCATACTCATCTGCT
APPLE0FR00048528	No	APPLE00P0000251014	0.185088	0.755399	-0.282794	nd	n	0.222376	GGGGAGGAGATTGCGCAAGTTCCATCTCAGTGGGTTGGGTTGGAGCAATGAAGCTGTTGC
APPLE0FR00048528	No	APPLE00P0000251011	-0.0549118	0.842914	-0.0427941	1	44		CCATTGCCGGATTCCTCAACGCCTTCAGAGCATTCAGCAGCTTTCCAGTGATAATCCCAA
APPLE0FR00048528	No	APPLE00P0000251012	-0.149206	0.741042	0.0515	1	50		CCGGATTCCTCAACGCCTTCAGAGCATTCAGCAGCTTTCCAGTGATAATCCCAATTGGGT
APPLE0FR00048528	No	APPLE00P0000251013	-0.429412	0.583575	0.331706	1	57		CCTCAACGCCTTCAGAGCATTCAGCAGCTTTCCAGTGATAATCCCAATTGGGTTTGGTGG
APPLE0FR00048528	No	APPLE00P0000251010	-0.0400882	0.860387	-0.0576176	0	30		AACAACACCGCGGCCATTGCCGGATTCCTCAACGCCTTCAGAGCATTCAGCAGCTTTCCA
APPLE0FR00049002	No	APPLE00P0000252905	0.132265	0.770686	-0.103265	1	60	0.0933731	CATCATCTCTGTTGATGAAACTGGTCACCTTAACTGGCGGGAGCGGCTTTTGGGTTGTCA
APPLE0FR00049002	No	APPLE00P0000252906	0.0933824	0.8164	-0.0643824	1	60		TTGGGTTGTCATCGTGGGCCTGATTTGGGATAATCTCCCTGTGGAATTGATCCGTGGCAG
APPLE0FR00049002	No	APPLE00P0000252907	-0.0508824	0.856628	0.0798824	1	60		ATCGTGGGCCTGATTTGGGATAATCTCCCTGTGGAATTGATCCGTGGCAGCGGTGGTGGC
APPLE0FR00049002	No	APPLE00P0000252908	0.0552353	0.853987	-0.0262353	0	60		TCTCTGCTTCTTCCTACTCCTCCTTAATGACGTGATCAAGAACTCTTTAGTGGTAGCAAC
APPLE0FR00049002	No	APPLE00P0000252909	-0.085	0.792227	0.114	0	60		CCTCCTTCGACATCTGCGGTGGCGATGATGGCGGAGCTAACAGCGGAGAAGGCGGGGCTT
APPLE0FR00062424	No	APPLE00P0000332226	-0.0112975	0.878344	-0.0364856	3	60	0.139345	TTTATTGGAAAGCCAGCAGTGATGTAAGACAGAGTTGGGCAGCGGAATATAGATAGTTTA
APPLE0FR00062424	No	APPLE00P0000332225	0.026199	0.869364	-0.0739822	0	60		CTTTTGCAATTTCTAGAGTGTTGCTTAGATTAGTGGACTAATCATTCACCTTATATACAT
APPLE0FR00062424	No	APPLE00P0000332227	-0.132607	0.771678	0.0848243	0	60		CACTCCAGGGCCATCACACCATTCTTGGCCTGTCGCCAAGAATTTTGGCATCACACCAAA
APPLE0FR00062424	No	APPLE00P0000332228	0.117356	0.778109	-0.165139	0	60		TTCCTCATCAAGTGGGAGCGGCCGGCCCTGAAGCAATACCACGTTGGAGAGCTGGCGGTG
APPLE0FR00062424	No	APPLE00P0000332230	-0.238565	0.740174	0.190782	0	53		CCCTGAAGCAATACCACGTTGGAGAGCTGGCGGTGAGGCAGCCACAGGGCTAGGATTAAG
APPLE0FR00062425	No	APPLE00P0000332235	0.121951	0.798576	-0.0643503	2	59	0.301939	TATTTTGGCTTCCGCTAAACTATCTATATTCCGCTGCCCAACTCTGTCTTACATCACTGC
APPLE0FR00062425	No	APPLE00P0000332231	0.166074	0.770703	-0.108474	0	53		CTTAATCCTAGCCCTGTGGCTGCCTCACCGCCAGCTCTCCAACGTGGTATTGCTTCAGGG
APPLE0FR00062425	No	APPLE00P0000332232	0.23331	0.740174	-0.175709	0	60		GCCCTGTGGCTGCCTCACCGCCAGCTCTCCAACGTGGTATTGCTTCAGGGCCGGCCGCTC
APPLE0FR00062425	No	APPLE00P0000332234	0.241906	0.74906	-0.184306	0	60		TATTTTGGTGTGATGCCAAAATTCTTGGCGACAGGCCAAGAATGGTGTGATGGCCCTGGA
APPLE0FR00062425	No	APPLE00P0000332236	-0.47524	0.690517	0.53284	0	60		ATATGTATATAAGGTGAATGATTAGTCCACTAATCTAAGCAACACTCTAGAAATTGCAAA
APPLE0FR00064179	No	APPLE00P0000339245	-0.0528122	0.852742	0.0278619	1	60	0.0487359	TTTTATGGTGGCACAATAGGTTGGCAGCTCGCTGTCTTCTGTAAGTTGCACTACAACTAT
APPLE0FR00064179	No	APPLE00P0000339246	0.0310457	0.867308	-0.0559961	1	60		TATGGTGGCACAATAGGTTGGCAGCTCGCTGTCTTCTGTAAGTTGCACTACAACTATTTA
APPLE0FR00064179	No	APPLE00P0000339247	-0.00446879	0.884012	-0.0204815	1	60		GTGGCACAATAGGTTGGCAGCTCGCTGTCTTCTGTAAGTTGCACTACAACTATTTAGGAG
APPLE0FR00064179	No	APPLE00P0000339248	-0.00460589	0.884423	-0.0203444	1	60		AATAGGTTGGCAGCTCGCTGTCTTCTGTAAGTTGCACTACAACTATTTAGGAGAAGCAAC
APPLE0FR00064179	No	APPLE00P0000339249	-0.0939105	0.828223	0.0689602	1	57		GCTCGCTGTCTTCTGTAAGTTGCACTACAACTATTTAGGAGAAGCAACATAATCTGACCT
APPLE0FR00064180	No	APPLE00P0000339252	-0.0117854	0.881388	-0.0952537	1	60	0.113535	AGTCAGGTCAGATTATGTTGCTTCTCCTAAATAGTTGTAGTGCAACTTACAGAAGACAGC
APPLE0FR00064180	No	APPLE00P0000339253	-0.181182	0.781531	0.0741431	1	60		TGTTGCTTCTCCTAAATAGTTGTAGTGCAACTTACAGAAGACAGCGAGCTGCCAACCTAT
APPLE0FR00064180	No	APPLE00P0000339254	-0.0640534	0.835898	-0.0429857	1	60		TCTCCTAAATAGTTGTAGTGCAACTTACAGAAGACAGCGAGCTGCCAACCTATTGTGCCA
APPLE0FR00064180	No	APPLE00P0000339255	-0.267712	0.79776	0.160672	1	60		CTAAATAGTTGTAGTGCAACTTACAGAAGACAGCGAGCTGCCAACCTATTGTGCCACCAT
APPLE0FR00064180	No	APPLE00P0000339256	-0.010463	0.879049	-0.0965761	1	60		ATAGTTGTAGTGCAACTTACAGAAGACAGCGAGCTGCCAACCTATTGTGCCACCATAAAA
APPLE0FR00065700	No	APPLE00P0000345329	0.0707347	0.794633	-0.011114	0	60	0.107585	TGCAAGGGATCCATATTATCGCTCCTATTATGATTCTTCATTGTCGGACCCATACCTGGC
APPLE0FR00065700	No	APPLE00P0000345330	0.0329342	0.8538	0.0266866	0	60		TTGAGGCTGATCCTGTGCAAAGGAGAGAAACCAGCAACAGACGAAGAGACAGTTACCGGA
APPLE0FR00065700	No	APPLE00P0000345331	0.127018	0.775725	-0.0673971	0	60		TGCTGCTGCTGCTGATGCTCCATTAGGTTATAACCTTACAGAAGCCTACCAGGTGACCAA
APPLE0FR00065700	No	APPLE00P0000345332	0.17438	0.749045	-0.114759	0	60		CTGCTGATGCTCCATTAGGTTATAACCTTACAGAAGCCTACCAGGTGACCAAGCCGGATC
APPLE0FR00065700	No	APPLE00P0000345334	-0.106963	0.755313	0.166584	0	60		TCCGTCATACACCTTCCGCTAAATGAAGTTCTTGCATCCCCTCCGTCTATGCAGGCCGGA
APPLE0FR00066798	No	APPLE00P0000349722	0.710899	0.779592	-1.01813	nd	n	0.699872	GGTGCATTTGTAGCTTATGTAAGCTCGGTGTGCAAGTGATATCAGGCATTCTCACAGTGA
APPLE0FR00066798	No	APPLE00P0000349721	-0.780923	0.703859	0.473696	1	60		AGAGAGAGAGATCACATGATGGTTCAAACAGGTGAGCAGCAGGGAGGAGTTCCAGGAGAT
APPLE0FR00066798	No	APPLE00P0000349725	-0.405818	0.774718	0.0985912	1	28		GATATCAGGCATTCTCACAGTGATAACATGTTGTGGCTTGTTTCAGAACTGCTGAGCTAA
APPLE0FR00066798	No	APPLE00P0000349726	-0.753065	0.734556	0.445838	0	60		TTATCAGTGTTTGCCCTTTGATATCTACTCAAATTTATGTGTAATTTAATCAGTCTGCAA
APPLE0FR00066799	No	APPLE00P0000349729	0.0227505	0.873939	-0.0157549	nd	n	0.133413	AACATGTTATCACTGTGAGAATGCCTGATATCACTTGCACACCGAGCTTACATAAGCTAC
APPLE0FR00066799	No	APPLE00P0000349730	-0.195765	0.766358	0.202761	nd	n		GTTATCACTGTGAGAATGCCTGATATCACTTGCACACCGAGCTTACATAAGCTACAAATG
APPLE0FR00066799	No	APPLE00P0000349731	0.172196	0.758545	-0.165201	nd	n		ACTGTGAGAATGCCTGATATCACTTGCACACCGAGCTTACATAAGCTACAAATGCACCCC
APPLE0FR00066799	No	APPLE00P0000349732	-0.0160639	0.878238	0.0230595	1	60		TGGATCTCCTGGAACTCCTCCCTGCTGCTCACCTGTTTGAACCATCATGTGATCTCTCTC
APPLE0FR00066799	No	APPLE00P0000349727	0.0518606	0.868768	-0.044865	0	60		TTAAGATTTGCAGACTGATTAAATTACACATAAATTTGAGTAGATATCAAAGGGCAAACA
APPLE0FR00066885	No	APPLE00P0000350069	-0.0378194	0.856266	0.232132	2	60	0.239699	CTCTCTCTCTCTATATGAGCTAACTTAATTATACAGCCGACATGAAACTATACAGCCGAC
APPLE0FR00066885	No	APPLE00P0000350070	0.384786	0.557621	-0.190473	1	60		TTATACAGCCGACATGAAACTATACAGCCGACATGAGTTTCATGCATATATACTTAGCCA
APPLE0FR00066885	No	APPLE00P0000350071	0.424039	0.445988	-0.229726	0	60		CTATACAGCCGACATGAGTTTCATGCATATATACTTAGCCATTAAGCGTGCTCTCTCTCG
APPLE0FR00066885	No	APPLE00P0000350072	0.286288	0.710293	-0.0919751	0	60		ATGAGTTTCATGCATATATACTTAGCCATTAAGCGTGCTCTCTCTCGCTCTCTCTCTACA
APPLE0FR00066885	No	APPLE00P0000350074	-0.0857303	0.831397	0.280043	0	60		TCATCATCAGAGAGACATGCCACCAGGAGGAGGGCCGGGAGGAGGATGACCGGGAGGAGA
APPLE0FR00068568	No	APPLE00P0000356803	-0.125178	0.793226	0.0948367	2	60	0.0807137	CTCCTCTTCCAGATCGTCCACAAGAGAGGTCAATGCCATGAAGGAGGAAGTGACAACCCT
APPLE0FR00068568	No	APPLE00P0000356802	-0.0620077	0.827339	0.031666	2	60		TGAATGTGGAAGGCGGAGGTTCGTGAGACGGGTGCCTCCTCTTCCAGATCGTCCACAAGA
APPLE0FR00068568	No	APPLE00P0000356801	0.00510768	0.883007	-0.0354493	0	60		TGTCTCTCTCCCTCTCGTTCTAAGCGGCGGGCCGCCACACGAATCTCGAAGCCGACGTGA
APPLE0FR00068568	No	APPLE00P0000356806	0.0607118	0.837091	-0.0910534	0	60		TCCCAGCCACTTCGTCCAGCCGATACCCAGTAGCATGATGTATTAAACCTAGAAGACTTG
APPLE0FR00073309	No	APPLE00P0000375354	-0.341142	0.701971	0.257881	nd	n	0.197858	GATTATTCAACAATTCAGCAGGTACACTGATCACTTCAGCAGAAGAGGGGACCTTCAGTT
APPLE0FR00073309	No	APPLE00P0000375356	-0.144732	0.808329	0.0614709	nd	n		GATCACTTCAGCAGAAGAGGGGACCTTCAGTTCAGATGACTCCAGTGGGCTGGTTGTTTC
APPLE0FR00073309	No	APPLE00P0000375357	-0.0329847	0.863861	-0.0502762	nd	n		TGTTTCTGCCGGAAAGATGATTTGCTCAGATGGCTCTGGATTATTAAACACTTCTGCAGG
APPLE0FR00073309	No	APPLE00P0000375358	0.129853	0.800343	-0.213114	1	60		ATTTCCCTCCTGTTATCTGTTTCCATATAGTTATCATCTAGTTCCATAGTATATACATAT
APPLE0FR00073309	No	APPLE00P0000375359	-0.0272997	0.873245	-0.0559613	0	60		CAATCGGGTTCACAAAGCCCAATGAATCCTGCAAATGATATGGTCAGGAAGTGATTTCTT
APPLE0FR00074934	No	APPLE00P0000381852	0.0251411	0.868136	0.0487698	nd	n	0.124516	TTGGTTTCACAAATTGCAGGCATAAGAGAGGGAGACAGAGACGAGTAAGCCAGGAAAGCT
APPLE0FR00074934	No	APPLE00P0000381853	0.0902978	0.807327	-0.0163869	nd	n		GTTTCACAAATTGCAGGCATAAGAGAGGGAGACAGAGACGAGTAAGCCAGGAAAGCTCAT
APPLE0FR00074934	No	APPLE00P0000381854	0.00370276	0.884423	0.0702081	nd	n		TCACAAATTGCAGGCATAAGAGAGGGAGACAGAGACGAGTAAGCCAGGAAAGCTCATCAA
APPLE0FR00074934	No	APPLE00P0000381855	0.277608	0.736606	-0.203697	nd	n		CAAATTGCAGGCATAAGAGAGGGAGACAGAGACGAGTAAGCCAGGAAAGCTCATCAAACC
APPLE0FR00074934	No	APPLE00P0000381856	-0.0271949	0.871612	0.101106	nd	n		ATTGCAGGCATAAGAGAGGGAGACAGAGACGAGTAAGCCAGGAAAGCTCATCAAACCGAA
APPLE0FR00081475	No	APPLE00P0000408058	-0.0460702	0.860579	0.0568002	1	60	0.158899	CGTTTGCAGGTGAGAGAATACGTTCATGAATAATTGTCTCAGTTTTCATAACATAGCCCC
APPLE0FR00081475	No	APPLE00P0000408056	-0.136232	0.786649	0.146962	0	60		CATACCCTTTCGCAGGGCTTGAAGGAGGGCTAGAAGGCCTACGCCAGTCATCAGCATACC
APPLE0FR00081475	No	APPLE00P0000408057	-0.0299904	0.866974	0.0407203	0	60		GAAGGCCTACGCCAGTCATCAGCATACCCGTATTCGTTTGCAGGTGAGAGAATACGTTCA
APPLE0FR00081475	No	APPLE00P0000408059	0.232965	0.679304	-0.222235	0	60		CCATCAGCACCAACGATGATTGTGCGGCACTCATCATCTGCATAGCTTGTCTTGTTCCAT
APPLE0FR00081475	No	APPLE00P0000408061	0.0329775	0.864748	-0.0222476	0	60		CCTCCTCCCGTGCCATTAGAGTAACCAGATCTATAGTTGTGATCATAACCAGCCATTATT
* SNP frequency determined using unplublished sequence data for 'Ottawa 3" and "Robusta 5"
† Match lengths smaller than 60 likely fell in the intron exon boundary and therefore only aligned with a segment
nd = probes that did not align with any sequence, likely because it is missing in the preliminary contig assembly

## Sheet: Table S5
Table S5. qPCR conditions and primers for gene expression validation
Abbrev. Name	Trait	Type	Gene Cluster	Forward Primer	Reverse Primer	Annealing Temp (AT)	Cycles
APPLE01974	N/A	differentially expressed gene	A	GAC ACC CGG AAC TGA GTA TG	GGT CAG ATT GCC CAT GCG AT	55	55
APPLE01977	N/A	differentially expressed gene	B	CAGGGCTATGCTCCAATCTAT	TTCTTGCAAAGTAGTGTTTGT	55	55
APPLE48809	Powdery Mildew	differentially expressed gene	C	GATCCTACAACACTGCACAA	TCGTATACAAACATGGCGAC	60	65
APPLE11491	Wooly Apple Aphid	diff. expr. gene-associated	D	TCCATTGTACGGGCGTAACTA	GTATGTTCGCCATTTACAACT	52	55
APPLE24612	Wooly Apple Aphid	differentially expressed gene	D	GAGCACAAGCTGAAACAGCAC	GATTGAATTGTATTCCAAATG	52	55
APPLE50102	Wooly Apple Aphid	diff. expr. gene-associated	D	CGCATCCAAATCCTCTTAGTT	CATTCAGTTGCTGCGGTGGTT	52	55
APPLE68101	Wooly Apple Aphid	differentially expressed gene	D	ACA CAA TTC ATC ACT GCT GTG	CTCCAGCCGATGCCCACGATT	55	55
Protocol	Temperature	Time
Pre-incubation	95C	05:00:00
Amplification	95C	:15
	(AT)	:20
	72C	:20
Melt	95C	:05
	65C	01:00:00
	97C		continuous
Cool	40C	:30
